# Supplementary material for: Genomic signatures associated with maintenance of genome stability and venom turnover in two parasitoid wasps
Source: Nat Commun. 2022 Oct 27;13:6417. doi: 10.1038/s41467-022-34202-y (PMC9613689; doi:10.1038/s41467-022-34202-y)
Supplement: Supplementary file 6 — Source Data [file 41467_2022_34202_MOESM6_ESM.xlsx]

## Sheet: Fig. 1
Source Data Fig. 1
Fig .1a circos plot
GC%					gene					TAD					Repeat					LTR					LTR/Gypsy					LTR/Copia					Venom					Synteny							Fig .1b
Ajap_LG01	1	100000	0.30049		Ajap_LG04	1	100000	7		Ajap_LG01	1	190000	0		Ajap_LG01	1	100000	6.37504		Aful_LG01	1	100000	6.26679		Aful_LG01	1	100000	5.42626		Aful_LG01	1	100000	3.70044		Ajap_LG01	1	100000	0		Aful_LG01 4369773 4377719 Ajap_LG01 203907337 203915264 color=242,185,178							Species	Genomesize
Ajap_LG01	100001	200000	0.30076		Ajap_LG04	100001	200000	4		Ajap_LG01	190000	210000	1		Ajap_LG01	100001	200000	6.97728		Aful_LG01	100001	200000	6.35755		Aful_LG01	100001	200000	4.9542		Aful_LG01	100001	200000	4.32193		Ajap_LG01	100001	200000	0		Aful_LG01 4458987 4464618 Ajap_LG01 203997842 204003469 color=242,185,178							Aros	155.8
Ajap_LG01	200001	300000	0.28135		Ajap_LG04	200001	300000	3		Ajap_LG01	590000	610000	1		Ajap_LG01	200001	300000	7.82018		Aful_LG01	200001	300000	6.22882		Aful_LG01	200001	300000	4.85798		Aful_LG01	200001	300000	4.16993		Ajap_LG01	200001	300000	0		Aful_LG01 5015143 5022299 Ajap_LG01 204710426 204717609 color=242,185,178							Oabi	186.4
Ajap_LG01	300001	400000	0.28844		Ajap_LG04	300001	400000	2		Ajap_LG01	730000	750000	1		Ajap_LG01	300001	400000	7.56224		Aful_LG01	300001	400000	5		Aful_LG01	300001	400000	3.16993		Aful_LG01	300001	400000	4		Ajap_LG01	300001	400000	0		Aful_LG01 5046752 5051781 Ajap_LG01 204740527 204745542 color=242,185,178							Dcol	399.2
Ajap_LG01	400001	500000	0.30696		Ajap_LG04	400001	500000	4		Ajap_LG01	910000	930000	1		Ajap_LG01	400001	500000	7.72792		Aful_LG01	400001	500000	4.39232		Aful_LG01	400001	500000	2.32193		Aful_LG01	400001	500000	3.32193		Ajap_LG01	400001	500000	0		Aful_LG01 5061731 5067343 Ajap_LG01 204756484 204762114 color=242,185,178							Cchi	189.2
Ajap_LG01	500001	600000	0.28995		Ajap_LG04	500001	600000	0		Ajap_LG01	1090000	1110000	1		Ajap_LG01	500001	600000	6.62936		Aful_LG01	500001	600000	3.16993		Aful_LG01	500001	600000	1.58496		Aful_LG01	500001	600000	0		Ajap_LG01	500001	600000	0		Aful_LG01 5464705 5470536 Ajap_LG01 205158703 205164544 color=242,185,178							Btre	1538.7
Ajap_LG01	600001	700000	0.2707		Ajap_LG04	600001	700000	5		Ajap_LG01	1550000	1570000	1		Ajap_LG01	600001	700000	5.78136		Aful_LG01	600001	700000	6.04439		Aful_LG01	600001	700000	4.32193		Aful_LG01	600001	700000	4.16993		Ajap_LG01	600001	700000	0		Aful_LG01 5486164 5491441 Ajap_LG01 205180929 205186235 color=242,185,178							Trem	129
Ajap_LG01	700001	800000	0.26244		Ajap_LG04	700001	800000	1		Ajap_LG01	1830000	1850000	1		Ajap_LG01	700001	800000	5.49185		Aful_LG01	700001	800000	5.75489		Aful_LG01	700001	800000	4.32193		Aful_LG01	700001	800000	3.45943		Ajap_LG01	700001	800000	0		Aful_LG01 5515359 5522450 Ajap_LG01 205210153 205217222 color=242,185,178							Tpre	187.6
Ajap_LG01	800001	900000	0.26592		Ajap_LG04	800001	900000	3		Ajap_LG01	2170000	2190000	1		Ajap_LG01	800001	900000	6.06609		Aful_LG01	800001	900000	4.08746		Aful_LG01	800001	900000	3.16993		Aful_LG01	800001	900000	1		Ajap_LG01	800001	900000	0		Aful_LG01 5525066 5531628 Ajap_LG01 205219425 205225984 color=242,185,178							Cflo	554
Ajap_LG01	900001	1000000	0.27793		Ajap_LG04	900001	1000000	2		Ajap_LG01	2490000	2510000	1		Ajap_LG01	900001	1000000	6.14975		Aful_LG01	900001	1000000	2.58496		Aful_LG01	900001	1000000	0		Aful_LG01	900001	1000000	0		Ajap_LG01	900001	1000000	1		Aful_LG01 5641854 5647753 Ajap_LG01 205427799 205433705 color=242,185,178							Csol	277.1
Ajap_LG01	1000001	1100000	0.27406		Ajap_LG04	1000001	1100000	19		Ajap_LG01	2770000	2790000	1		Ajap_LG01	1000001	1100000	5.16993		Aful_LG01	1000001	1100000	2.58496		Aful_LG01	1000001	1100000	1		Aful_LG01	1000001	1100000	1		Ajap_LG01	1000001	1100000	0		Aful_LG01 5660847 5668921 Ajap_LG01 205447295 205455360 color=242,185,178							Ppup	338.2
Ajap_LG01	1100001	1200000	0.26692		Ajap_LG04	1100001	1200000	11		Ajap_LG01	3010000	3030000	1		Ajap_LG01	1100001	1200000	5.9542		Aful_LG01	1100001	1200000	3.16993		Aful_LG01	1100001	1200000	1		Aful_LG01	1100001	1200000	2		Ajap_LG01	1100001	1200000	0		Aful_LG01 5932801 5939074 Ajap_LG01 205750298 205756542 color=242,185,178							Nvit	297.3
Ajap_LG01	1200001	1300000	0.26676		Ajap_LG04	1200001	1300000	0		Ajap_LG01	3170000	3190000	1		Ajap_LG01	1200001	1300000	5.70044		Aful_LG01	1200001	1300000	3.32193		Aful_LG01	1200001	1300000	1.58496		Aful_LG01	1200001	1300000	2		Ajap_LG01	1200001	1300000	0		Aful_LG01 6809648 6814965 Ajap_LG01 206704045 206709408 color=242,185,178							Ajap	950.9
Ajap_LG01	1300001	1400000	0.27049		Ajap_LG04	1300001	1400000	13		Ajap_LG01	3290000	3310000	1		Ajap_LG01	1300001	1400000	6.04439		Aful_LG01	1300001	1400000	2		Aful_LG01	1300001	1400000	1		Aful_LG01	1300001	1400000	0		Ajap_LG01	1300001	1400000	0		Aful_LG01 7682401 7687682 Ajap_LG01 207062728 207068021 color=242,185,178							Aful	963.4
Ajap_LG01	1400001	1500000	0.28126		Ajap_LG04	1400001	1500000	13		Ajap_LG01	3630000	3650000	1		Ajap_LG01	1400001	1500000	5.45943		Aful_LG01	1400001	1500000	2.58496		Aful_LG01	1400001	1500000	1		Aful_LG01	1400001	1500000	1		Ajap_LG01	1400001	1500000	0		Aful_LG01 8239291 8245192 Ajap_LG01 207639847 207645754 color=242,185,178							Gfla	636.5
Ajap_LG01	1500001	1600000	0.27904		Ajap_LG04	1500001	1600000	5		Ajap_LG01	3870000	3890000	1		Ajap_LG01	1500001	1600000	5.32193		Aful_LG01	1500001	1600000	3.58496		Aful_LG01	1500001	1600000	2		Aful_LG01	1500001	1600000	1.58496		Ajap_LG01	1500001	1600000	0		Aful_LG01 8256883 8261941 Ajap_LG01 207657962 207663063 color=242,185,178							Pdom	208
Ajap_LG01	1600001	1700000	0.28536		Ajap_LG04	1600001	1700000	9		Ajap_LG01	4090000	4110000	1		Ajap_LG01	1600001	1700000	5.61471		Aful_LG01	1600001	1700000	3.16993		Aful_LG01	1600001	1700000	1		Aful_LG01	1600001	1700000	2.32193		Ajap_LG01	1600001	1700000	0		Aful_LG01 8290320 8295770 Ajap_LG01 207691777 207697208 color=242,185,178							Obir	223.9
Ajap_LG01	1700001	1800000	0.27363		Ajap_LG04	1700001	1800000	8		Ajap_LG01	4310000	4330000	1		Ajap_LG01	1700001	1800000	6.14975		Aful_LG01	1700001	1800000	4		Aful_LG01	1700001	1800000	0		Aful_LG01	1700001	1800000	3		Ajap_LG01	1700001	1800000	0		Aful_LG01 8389245 8394937 Ajap_LG01 207814657 207820346 color=242,185,178							Acep	326.8
Ajap_LG01	1800001	1900000	0.28229		Ajap_LG04	1800001	1900000	10		Ajap_LG01	4470000	4490000	1		Ajap_LG01	1800001	1900000	5.49185		Aful_LG01	1800001	1900000	3.80735		Aful_LG01	1800001	1900000	2.32193		Aful_LG01	1800001	1900000	2		Ajap_LG01	1800001	1900000	0		Aful_LG01 8412097 8419573 Ajap_LG01 207837978 207845460 color=242,185,178							Bter	393
Ajap_LG01	1900001	2000000	0.29518		Ajap_LG04	1900001	2000000	10		Ajap_LG01	4850000	4870000	1		Ajap_LG01	1900001	2000000	5.04439		Aful_LG01	1900001	2000000	3.70044		Aful_LG01	1900001	2000000	1.58496		Aful_LG01	1900001	2000000	2.32193		Ajap_LG01	1900001	2000000	0		Aful_LG01 8467701 8473461 Ajap_LG01 207896590 207902276 color=242,185,178							Amel	225.3
Ajap_LG01	2000001	2100000	0.30018		Ajap_LG04	2000001	2100000	14		Ajap_LG01	5210000	5230000	1		Ajap_LG01	2000001	2100000	5		Aful_LG01	2000001	2100000	2		Aful_LG01	2000001	2100000	1		Aful_LG01	2000001	2100000	0		Ajap_LG01	2000001	2100000	0		Aful_LG01 8481362 8487386 Ajap_LG01 207910136 207916229 color=242,185,178
Ajap_LG01	2100001	2200000	0.29017		Ajap_LG04	2100001	2200000	12		Ajap_LG01	5530000	5550000	1		Ajap_LG01	2100001	2200000	5.24793		Aful_LG01	2100001	2200000	4		Aful_LG01	2100001	2200000	0		Aful_LG01	2100001	2200000	3.58496		Ajap_LG01	2100001	2200000	0		Aful_LG01 8564507 8570379 Ajap_LG01 208015475 208021399 color=242,185,178
Ajap_LG01	2200001	2300000	0.29428		Ajap_LG04	2200001	2300000	2		Ajap_LG01	5850000	5870000	1		Ajap_LG01	2200001	2300000	4.45943		Aful_LG01	2200001	2300000	3.58496		Aful_LG01	2200001	2300000	2.32193		Aful_LG01	2200001	2300000	1		Ajap_LG01	2200001	2300000	0		Aful_LG01 9144704 9151688 Ajap_LG01 208622950 208629884 color=242,185,178
Ajap_LG01	2300001	2400000	0.31443		Ajap_LG04	2300001	2400000	2		Ajap_LG01	6010000	6030000	1		Ajap_LG01	2300001	2400000	2.80735		Aful_LG01	2300001	2400000	2		Aful_LG01	2300001	2400000	1		Aful_LG01	2300001	2400000	1		Ajap_LG01	2300001	2400000	0		Aful_LG01 9196186 9202778 Ajap_LG01 208678913 208685486 color=242,185,178
Ajap_LG01	2400001	2500000	0.29927		Ajap_LG04	2400001	2500000	2		Ajap_LG01	6570000	6590000	1		Ajap_LG01	2400001	2500000	4.75489		Aful_LG01	2400001	2500000	2.80735		Aful_LG01	2400001	2500000	1		Aful_LG01	2400001	2500000	2		Ajap_LG01	2400001	2500000	0		Aful_LG01 10511393 10516401 Ajap_LG01 210239580 210244607 color=242,185,178
Ajap_LG01	2500001	2600000	0.29227		Ajap_LG04	2500001	2600000	2		Ajap_LG01	6810000	6830000	1		Ajap_LG01	2500001	2600000	5.42626		Aful_LG01	2500001	2600000	4.24793		Aful_LG01	2500001	2600000	1		Aful_LG01	2500001	2600000	3		Ajap_LG01	2500001	2600000	0		Aful_LG01 10911510 10916679 Ajap_LG01 210727799 210732967 color=242,185,178
Ajap_LG01	2600001	2700000	0.2997		Ajap_LG04	2600001	2700000	11		Ajap_LG01	7290000	7310000	1		Ajap_LG01	2600001	2700000	5.2854		Aful_LG01	2600001	2700000	2.32193		Aful_LG01	2600001	2700000	1		Aful_LG01	2600001	2700000	1		Ajap_LG01	2600001	2700000	0		Aful_LG01 11723256 11728280 Ajap_LG01 211629933 211634882 color=242,185,178
Ajap_LG01	2700001	2800000	0.28896		Ajap_LG04	2700001	2800000	12		Ajap_LG01	7450000	7470000	1		Ajap_LG01	2700001	2800000	4.64386		Aful_LG01	2700001	2800000	2		Aful_LG01	2700001	2800000	1		Aful_LG01	2700001	2800000	0		Ajap_LG01	2700001	2800000	0		Aful_LG01 12237078 12245282 Ajap_LG01 190682468 190690678 color=242,185,178
Ajap_LG01	2800001	2900000	0.2742		Ajap_LG04	2800001	2900000	13		Ajap_LG01	7690000	7710000	1		Ajap_LG01	2800001	2900000	5.85798		Aful_LG01	2800001	2900000	3.16993		Aful_LG01	2800001	2900000	2.58496		Aful_LG01	2800001	2900000	1		Ajap_LG01	2800001	2900000	0		Aful_LG01 12261828 12267355 Ajap_LG01 190707721 190713275 color=242,185,178
Ajap_LG01	2900001	3000000	0.2937		Ajap_LG04	2900001	3000000	2		Ajap_LG01	7890000	7910000	1		Ajap_LG01	2900001	3000000	4.08746		Aful_LG01	2900001	3000000	2.32193		Aful_LG01	2900001	3000000	1		Aful_LG01	2900001	3000000	1.58496		Ajap_LG01	2900001	3000000	0		Aful_LG01 12379362 12385747 Ajap_LG01 190832641 190839021 color=242,185,178
Ajap_LG01	3000001	3100000	0.30915		Ajap_LG04	3000001	3100000	9		Ajap_LG01	8050000	8070000	1		Ajap_LG01	3000001	3100000	3.80735		Aful_LG01	3000001	3100000	3.32193		Aful_LG01	3000001	3100000	1.58496		Aful_LG01	3000001	3100000	1.58496		Ajap_LG01	3000001	3100000	0		Aful_LG01 12385683 12392066 Ajap_LG01 190838935 190845304 color=242,185,178
Ajap_LG01	3100001	3200000	0.31767		Ajap_LG04	3100001	3200000	9		Ajap_LG01	8230000	8250000	1		Ajap_LG01	3100001	3200000	4.08746		Aful_LG01	3100001	3200000	3.16993		Aful_LG01	3100001	3200000	2		Aful_LG01	3100001	3200000	1.58496		Ajap_LG01	3100001	3200000	0		Aful_LG01 12396899 12403018 Ajap_LG01 190850115 190856239 color=242,185,178
Ajap_LG01	3200001	3300000	0.27931		Ajap_LG04	3200001	3300000	7		Ajap_LG01	8730000	8750000	1		Ajap_LG01	3200001	3300000	4.75489		Aful_LG01	3200001	3300000	3.80735		Aful_LG01	3200001	3300000	2		Aful_LG01	3200001	3300000	1		Ajap_LG01	3200001	3300000	0		Aful_LG01 12494620 12500193 Ajap_LG01 190964749 190970268 color=242,185,178
Ajap_LG01	3300001	3400000	0.28901		Ajap_LG04	3300001	3400000	3		Ajap_LG01	8990000	9010000	1		Ajap_LG01	3300001	3400000	4.9542		Aful_LG01	3300001	3400000	0		Aful_LG01	3300001	3400000	0		Aful_LG01	3300001	3400000	0		Ajap_LG01	3300001	3400000	0		Aful_LG01 12764159 12772010 Ajap_LG01 191240463 191248285 color=242,185,178
Ajap_LG01	3400001	3500000	0.28453		Ajap_LG04	3400001	3500000	4		Ajap_LG01	9230000	9250000	1		Ajap_LG01	3400001	3500000	6.52356		Aful_LG01	3400001	3500000	2.80735		Aful_LG01	3400001	3500000	0		Aful_LG01	3400001	3500000	1.58496		Ajap_LG01	3400001	3500000	0		Aful_LG01 13251020 13256703 Ajap_LG01 191779738 191785412 color=242,185,178
Ajap_LG01	3500001	3600000	0.30443		Ajap_LG04	3500001	3600000	8		Ajap_LG01	9550000	9570000	1		Ajap_LG01	3500001	3600000	5.20945		Aful_LG01	3500001	3600000	4		Aful_LG01	3500001	3600000	3		Aful_LG01	3500001	3600000	1		Ajap_LG01	3500001	3600000	0		Aful_LG01 13267044 13272127 Ajap_LG01 191796157 191801232 color=242,185,178
Ajap_LG01	3600001	3700000	0.30109		Ajap_LG04	3600001	3700000	5		Ajap_LG01	10070000	10090000	1		Ajap_LG01	3600001	3700000	6.02237		Aful_LG01	3600001	3700000	3.45943		Aful_LG01	3600001	3700000	2		Aful_LG01	3600001	3700000	2		Ajap_LG01	3600001	3700000	0		Aful_LG01 13276344 13281776 Ajap_LG01 191805550 191810938 color=242,185,178
Ajap_LG01	3700001	3800000	0.30907		Ajap_LG04	3700001	3800000	2		Ajap_LG01	10510000	10530000	1		Ajap_LG01	3700001	3800000	4.24793		Aful_LG01	3700001	3800000	3.80735		Aful_LG01	3700001	3800000	3.32193		Aful_LG01	3700001	3800000	1.58496		Ajap_LG01	3700001	3800000	0		Aful_LG01 13290502 13297809 Ajap_LG01 191819777 191827108 color=242,185,178
Ajap_LG01	3800001	3900000	0.29527		Ajap_LG04	3800001	3900000	13		Ajap_LG01	10690000	10710000	1		Ajap_LG01	3800001	3900000	4.9542		Aful_LG01	3800001	3900000	3.90689		Aful_LG01	3800001	3900000	2.80735		Aful_LG01	3800001	3900000	2.32193		Ajap_LG01	3800001	3900000	0		Aful_LG01 13298637 13304204 Ajap_LG01 191827948 191833539 color=242,185,178
Ajap_LG01	3900001	4000000	0.28842		Ajap_LG04	3900001	4000000	10		Ajap_LG01	10870000	10890000	1		Ajap_LG01	3900001	4000000	3.90689		Aful_LG01	3900001	4000000	4.08746		Aful_LG01	3900001	4000000	2		Aful_LG01	3900001	4000000	2		Ajap_LG01	3900001	4000000	0		Aful_LG01 13326233 13331825 Ajap_LG01 191853647 191859266 color=242,185,178
Ajap_LG01	4000001	4100000	0.3173		Ajap_LG04	4000001	4100000	9		Ajap_LG01	11130000	11150000	1		Ajap_LG01	4000001	4100000	3.80735		Aful_LG01	4000001	4100000	4.75489		Aful_LG01	4000001	4100000	3.16993		Aful_LG01	4000001	4100000	3.16993		Ajap_LG01	4000001	4100000	0		Aful_LG01 13623263 13628357 Ajap_LG01 192135732 192140787 color=242,185,178
Ajap_LG01	4100001	4200000	0.28601		Ajap_LG04	4100001	4200000	5		Ajap_LG01	11450000	11470000	1		Ajap_LG01	4100001	4200000	5.90689		Aful_LG01	4100001	4200000	5.45943		Aful_LG01	4100001	4200000	4.08746		Aful_LG01	4100001	4200000	3.45943		Ajap_LG01	4100001	4200000	0		Aful_LG01 13843573 13849336 Ajap_LG01 192365438 192371227 color=242,185,178
Ajap_LG01	4200001	4300000	0.28183		Ajap_LG04	4200001	4300000	4		Ajap_LG01	11650000	11670000	1		Ajap_LG01	4200001	4300000	4.70044		Aful_LG01	4200001	4300000	2.80735		Aful_LG01	4200001	4300000	1.58496		Aful_LG01	4200001	4300000	1.58496		Ajap_LG01	4200001	4300000	0		Aful_LG01 13906640 13912861 Ajap_LG01 192427308 192433538 color=242,185,178
Ajap_LG01	4300001	4400000	0.27437		Ajap_LG04	4300001	4400000	2		Ajap_LG01	11890000	11910000	1		Ajap_LG01	4300001	4400000	5.16993		Aful_LG01	4300001	4400000	4.16993		Aful_LG01	4300001	4400000	2.58496		Aful_LG01	4300001	4400000	3		Ajap_LG01	4300001	4400000	0		Aful_LG01 14052998 14059382 Ajap_LG01 192569862 192576336 color=242,185,178
Ajap_LG01	4400001	4500000	0.27708		Ajap_LG04	4400001	4500000	0		Ajap_LG01	12170000	12190000	1		Ajap_LG01	4400001	4500000	5.97728		Aful_LG01	4400001	4500000	3.32193		Aful_LG01	4400001	4500000	2.32193		Aful_LG01	4400001	4500000	1		Ajap_LG01	4400001	4500000	0		Aful_LG01 14066689 14072299 Ajap_LG01 192583687 192589279 color=242,185,178
Ajap_LG01	4500001	4600000	0.29498		Ajap_LG04	4500001	4600000	7		Ajap_LG01	12490000	12510000	1		Ajap_LG01	4500001	4600000	4.70044		Aful_LG01	4500001	4600000	2.58496		Aful_LG01	4500001	4600000	0		Aful_LG01	4500001	4600000	1		Ajap_LG01	4500001	4600000	0		Aful_LG01 14210741 14217359 Ajap_LG01 192742244 192748845 color=242,185,178
Ajap_LG01	4600001	4700000	0.27751		Ajap_LG04	4600001	4700000	7		Ajap_LG01	12730000	12750000	1		Ajap_LG01	4600001	4700000	5.45943		Aful_LG01	4600001	4700000	3.16993		Aful_LG01	4600001	4700000	0		Aful_LG01	4600001	4700000	1		Ajap_LG01	4600001	4700000	0		Aful_LG01 14484164 14490823 Ajap_LG01 193025567 193032192 color=242,185,178
Ajap_LG01	4700001	4800000	0.2795		Ajap_LG04	4700001	4800000	3		Ajap_LG01	13090000	13110000	1		Ajap_LG01	4700001	4800000	6.14975		Aful_LG01	4700001	4800000	2.58496		Aful_LG01	4700001	4800000	1		Aful_LG01	4700001	4800000	0		Ajap_LG01	4700001	4800000	0		Aful_LG01 14585773 14590861 Ajap_LG01 193118209 193123296 color=242,185,178
Ajap_LG01	4800001	4900000	0.28829		Ajap_LG04	4800001	4900000	4		Ajap_LG01	13190000	13210000	1		Ajap_LG01	4800001	4900000	5.12928		Aful_LG01	4800001	4900000	2.80735		Aful_LG01	4800001	4900000	1		Aful_LG01	4800001	4900000	0		Ajap_LG01	4800001	4900000	0		Aful_LG01 15051083 15056262 Ajap_LG01 193665367 193670559 color=242,185,178
Ajap_LG01	4900001	5000000	0.29377		Ajap_LG04	4900001	5000000	0		Ajap_LG01	13490000	13510000	1		Ajap_LG01	4900001	5000000	5.20945		Aful_LG01	4900001	5000000	4.08746		Aful_LG01	4900001	5000000	3		Aful_LG01	4900001	5000000	2.32193		Ajap_LG01	4900001	5000000	0		Aful_LG01 15195370 15202544 Ajap_LG01 193808523 193815697 color=242,185,178
Ajap_LG01	5000001	5100000	0.29198		Ajap_LG04	5000001	5100000	4		Ajap_LG01	14010000	14030000	1		Ajap_LG01	5000001	5100000	5.08746		Aful_LG01	5000001	5100000	2		Aful_LG01	5000001	5100000	0		Aful_LG01	5000001	5100000	1		Ajap_LG01	5000001	5100000	0		Aful_LG01 15383477 15390263 Ajap_LG01 193992042 193998848 color=242,185,178
Ajap_LG01	5100001	5200000	0.29831		Ajap_LG04	5100001	5200000	4		Ajap_LG01	14190000	14210000	1		Ajap_LG01	5100001	5200000	4.90689		Aful_LG01	5100001	5200000	2		Aful_LG01	5100001	5200000	0		Aful_LG01	5100001	5200000	1.58496		Ajap_LG01	5100001	5200000	0		Aful_LG01 15548074 15553812 Ajap_LG01 194166855 194172605 color=242,185,178
Ajap_LG01	5200001	5300000	0.28646		Ajap_LG04	5200001	5300000	4		Ajap_LG01	14610000	14630000	1		Ajap_LG01	5200001	5300000	5.80735		Aful_LG01	5200001	5300000	3.70044		Aful_LG01	5200001	5300000	2.80735		Aful_LG01	5200001	5300000	1.58496		Ajap_LG01	5200001	5300000	0		Aful_LG01 15927964 15933578 Ajap_LG01 194572289 194577910 color=242,185,178
Ajap_LG01	5300001	5400000	0.28193		Ajap_LG04	5300001	5400000	8		Ajap_LG01	14870000	14890000	1		Ajap_LG01	5300001	5400000	6.18982		Aful_LG01	5300001	5400000	4.16993		Aful_LG01	5300001	5400000	2.80735		Aful_LG01	5300001	5400000	2.32193		Ajap_LG01	5300001	5400000	0		Aful_LG01 16436930 16445266 Ajap_LG01 195172005 195180415 color=242,185,178
Ajap_LG01	5400001	5500000	0.28829		Ajap_LG04	5400001	5500000	3		Ajap_LG01	15150000	15170000	1		Ajap_LG01	5400001	5500000	6.88264		Aful_LG01	5400001	5500000	3.16993		Aful_LG01	5400001	5500000	1.58496		Aful_LG01	5400001	5500000	2.32193		Ajap_LG01	5400001	5500000	0		Aful_LG01 16451504 16457810 Ajap_LG01 195186685 195193012 color=242,185,178
Ajap_LG01	5500001	5600000	0.27245		Ajap_LG04	5500001	5600000	3		Ajap_LG01	15330000	15350000	1		Ajap_LG01	5500001	5600000	6.39232		Aful_LG01	5500001	5600000	2.80735		Aful_LG01	5500001	5600000	2		Aful_LG01	5500001	5600000	1.58496		Ajap_LG01	5500001	5600000	0		Aful_LG01 16554432 16559490 Ajap_LG01 195292227 195297280 color=242,185,178
Ajap_LG01	5600001	5700000	0.25916		Ajap_LG04	5600001	5700000	3		Ajap_LG01	15470000	15490000	1		Ajap_LG01	5600001	5700000	6.02237		Aful_LG01	5600001	5700000	2.32193		Aful_LG01	5600001	5700000	1.58496		Aful_LG01	5600001	5700000	1		Ajap_LG01	5600001	5700000	0		Aful_LG01 16616763 16622517 Ajap_LG01 195371949 195377696 color=242,185,178
Ajap_LG01	5700001	5800000	0.27999		Ajap_LG04	5700001	5800000	10		Ajap_LG01	15630000	15650000	1		Ajap_LG01	5700001	5800000	7.13955		Aful_LG01	5700001	5800000	3.58496		Aful_LG01	5700001	5800000	1.58496		Aful_LG01	5700001	5800000	1		Ajap_LG01	5700001	5800000	0		Aful_LG01 17146016 17152816 Ajap_LG01 195973569 195980367 color=242,185,178
Ajap_LG01	5800001	5900000	0.26872		Ajap_LG04	5800001	5900000	7		Ajap_LG01	15850000	15870000	1		Ajap_LG01	5800001	5900000	7.26679		Aful_LG01	5800001	5900000	3.58496		Aful_LG01	5800001	5900000	1.58496		Aful_LG01	5800001	5900000	1		Ajap_LG01	5800001	5900000	0		Aful_LG01 17205268 17212179 Ajap_LG01 196035666 196042654 color=242,185,178
Ajap_LG01	5900001	6000000	0.28661		Ajap_LG04	5900001	6000000	0		Ajap_LG01	16030000	16050000	1		Ajap_LG01	5900001	6000000	7.56224		Aful_LG01	5900001	6000000	3		Aful_LG01	5900001	6000000	1		Aful_LG01	5900001	6000000	2		Ajap_LG01	5900001	6000000	0		Aful_LG01 17519136 17524764 Ajap_LG01 196388776 196394410 color=242,185,178
Ajap_LG01	6000001	6100000	0.27167		Ajap_LG04	6000001	6100000	0		Ajap_LG01	16130000	16150000	1		Ajap_LG01	6000001	6100000	7.5157		Aful_LG01	6000001	6100000	4.39232		Aful_LG01	6000001	6100000	2		Aful_LG01	6000001	6100000	3		Ajap_LG01	6000001	6100000	0		Aful_LG01 17959000 17966163 Ajap_LG01 197013861 197021000 color=242,185,178
Ajap_LG01	6100001	6200000	0.27079		Ajap_LG04	6100001	6200000	4		Ajap_LG01	16430000	16450000	1		Ajap_LG01	6100001	6200000	7.24793		Aful_LG01	6100001	6200000	2.80735		Aful_LG01	6100001	6200000	1		Aful_LG01	6100001	6200000	1		Ajap_LG01	6100001	6200000	0		Aful_LG01 18000038 18007709 Ajap_LG01 197034469 197042065 color=242,185,178
Ajap_LG01	6200001	6300000	0.27679		Ajap_LG04	6200001	6300000	7		Ajap_LG01	16810000	16830000	1		Ajap_LG01	6200001	6300000	7.30378		Aful_LG01	6200001	6300000	4.16993		Aful_LG01	6200001	6300000	1.58496		Aful_LG01	6200001	6300000	1.58496		Ajap_LG01	6200001	6300000	0		Aful_LG01 18265810 18271875 Ajap_LG01 197321263 197327368 color=242,185,178
Ajap_LG01	6300001	6400000	0.28377		Ajap_LG04	6300001	6400000	2		Ajap_LG01	17010000	17030000	1		Ajap_LG01	6300001	6400000	7.67243		Aful_LG01	6300001	6400000	3.32193		Aful_LG01	6300001	6400000	0		Aful_LG01	6300001	6400000	2.32193		Ajap_LG01	6300001	6400000	0		Aful_LG01 18308564 18314008 Ajap_LG01 197363894 197369335 color=242,185,178
Ajap_LG01	6400001	6500000	0.28459		Ajap_LG04	6400001	6500000	1		Ajap_LG01	17330000	17350000	1		Ajap_LG01	6400001	6500000	7.46761		Aful_LG01	6400001	6500000	2		Aful_LG01	6400001	6500000	1		Aful_LG01	6400001	6500000	1		Ajap_LG01	6400001	6500000	0		Aful_LG01 18405557 18411185 Ajap_LG01 197459969 197465611 color=242,185,178
Ajap_LG01	6500001	6600000	0.268		Ajap_LG04	6500001	6600000	4		Ajap_LG01	17470000	17490000	1		Ajap_LG01	6500001	6600000	7.32193		Aful_LG01	6500001	6600000	4.24793		Aful_LG01	6500001	6600000	2		Aful_LG01	6500001	6600000	2.32193		Ajap_LG01	6500001	6600000	0		Aful_LG01 18465210 18470926 Ajap_LG01 197521575 197527288 color=242,185,178
Ajap_LG01	6600001	6700000	0.27742		Ajap_LG04	6600001	6700000	1		Ajap_LG01	17650000	17670000	1		Ajap_LG01	6600001	6700000	7.32193		Aful_LG01	6600001	6700000	4.24793		Aful_LG01	6600001	6700000	1		Aful_LG01	6600001	6700000	3.45943		Ajap_LG01	6600001	6700000	0		Aful_LG01 19004534 19010566 Ajap_LG01 198078465 198084542 color=242,185,178
Ajap_LG01	6700001	6800000	0.29393		Ajap_LG04	6700001	6800000	13		Ajap_LG01	18050000	18070000	1		Ajap_LG01	6700001	6800000	7.56986		Aful_LG01	6700001	6800000	0		Aful_LG01	6700001	6800000	0		Aful_LG01	6700001	6800000	0		Ajap_LG01	6700001	6800000	0		Aful_LG01 19196924 19202336 Ajap_LG01 198272656 198278105 color=242,185,178
Ajap_LG01	6800001	6900000	0.26556		Ajap_LG04	6800001	6900000	4		Ajap_LG01	18110000	18130000	1		Ajap_LG01	6800001	6900000	6.02237		Aful_LG01	6800001	6900000	3.16993		Aful_LG01	6800001	6900000	1.58496		Aful_LG01	6800001	6900000	1		Ajap_LG01	6800001	6900000	1		Aful_LG01 19212521 19217573 Ajap_LG01 198287361 198292385 color=242,185,178
Ajap_LG01	6900001	7000000	0.27072		Ajap_LG04	6900001	7000000	7		Ajap_LG01	18370000	18390000	1		Ajap_LG01	6900001	7000000	6.16993		Aful_LG01	6900001	7000000	3.70044		Aful_LG01	6900001	7000000	1.58496		Aful_LG01	6900001	7000000	2		Ajap_LG01	6900001	7000000	0		Aful_LG01 19237198 19244393 Ajap_LG01 198312327 198319548 color=242,185,178
Ajap_LG01	7000001	7100000	0.26626		Ajap_LG04	7000001	7100000	7		Ajap_LG01	18790000	18810000	1		Ajap_LG01	7000001	7100000	6.24793		Aful_LG01	7000001	7100000	3.32193		Aful_LG01	7000001	7100000	1.58496		Aful_LG01	7000001	7100000	1.58496		Ajap_LG01	7000001	7100000	0		Aful_LG01 19373923 19379924 Ajap_LG01 198455297 198461299 color=242,185,178
Ajap_LG01	7100001	7200000	0.26348		Ajap_LG04	7100001	7200000	12		Ajap_LG01	18910000	18930000	1		Ajap_LG01	7100001	7200000	7.11894		Aful_LG01	7100001	7200000	5.2854		Aful_LG01	7100001	7200000	4.08746		Aful_LG01	7100001	7200000	3.45943		Ajap_LG01	7100001	7200000	0		Aful_LG01 19981432 19989309 Ajap_LG01 199064988 199072783 color=242,185,178
Ajap_LG01	7200001	7300000	0.26526		Ajap_LG04	7200001	7300000	3		Ajap_LG01	19390000	19410000	1		Ajap_LG01	7200001	7300000	5.55459		Aful_LG01	7200001	7300000	3.70044		Aful_LG01	7200001	7300000	2.32193		Aful_LG01	7200001	7300000	1		Ajap_LG01	7200001	7300000	0		Aful_LG01 20098558 20103722 Ajap_LG01 199197244 199202413 color=242,185,178
Ajap_LG01	7300001	7400000	0.25707		Ajap_LG04	7300001	7400000	11		Ajap_LG01	19770000	19790000	1		Ajap_LG01	7300001	7400000	6.82018		Aful_LG01	7300001	7400000	2.58496		Aful_LG01	7300001	7400000	1		Aful_LG01	7300001	7400000	1.58496		Ajap_LG01	7300001	7400000	0		Aful_LG01 20326557 20333790 Ajap_LG01 199463826 199471104 color=242,185,178
Ajap_LG01	7400001	7500000	0.26061		Ajap_LG04	7400001	7500000	4		Ajap_LG01	20090000	20110000	1		Ajap_LG01	7400001	7500000	6.47573		Aful_LG01	7400001	7500000	3.32193		Aful_LG01	7400001	7500000	1		Aful_LG01	7400001	7500000	2		Ajap_LG01	7400001	7500000	0		Aful_LG01 20333791 20340634 Ajap_LG01 199471105 199477936 color=242,185,178
Ajap_LG01	7500001	7600000	0.26978		Ajap_LG04	7500001	7600000	8		Ajap_LG01	20310000	20330000	1		Ajap_LG01	7500001	7600000	6.37504		Aful_LG01	7500001	7600000	3.58496		Aful_LG01	7500001	7600000	2.32193		Aful_LG01	7500001	7600000	2.32193		Ajap_LG01	7500001	7600000	1		Aful_LG01 20668903 20676081 Ajap_LG01 199803689 199810870 color=242,185,178
Ajap_LG01	7600001	7700000	0.27988		Ajap_LG04	7600001	7700000	0		Ajap_LG01	20410000	20430000	1		Ajap_LG01	7600001	7700000	5.55459		Aful_LG01	7600001	7700000	4.64386		Aful_LG01	7600001	7700000	3.32193		Aful_LG01	7600001	7700000	2.32193		Ajap_LG01	7600001	7700000	0		Aful_LG01 21185590 21191714 Ajap_LG01 200330853 200336984 color=242,185,178
Ajap_LG01	7700001	7800000	0.26794		Ajap_LG04	7700001	7800000	6		Ajap_LG01	20630000	20650000	1		Ajap_LG01	7700001	7800000	6.08746		Aful_LG01	7700001	7800000	2.80735		Aful_LG01	7700001	7800000	1		Aful_LG01	7700001	7800000	2		Ajap_LG01	7700001	7800000	0		Aful_LG01 21206761 21216676 Ajap_LG01 200353069 200363033 color=242,185,178
Ajap_LG01	7800001	7900000	0.2671		Ajap_LG04	7800001	7900000	1		Ajap_LG01	20850000	20870000	1		Ajap_LG01	7800001	7900000	5.58496		Aful_LG01	7800001	7900000	3.16993		Aful_LG01	7800001	7900000	0		Aful_LG01	7800001	7900000	2.58496		Ajap_LG01	7800001	7900000	0		Aful_LG01 21231484 21238356 Ajap_LG01 200377601 200384512 color=242,185,178
Ajap_LG01	7900001	8000000	0.26712		Ajap_LG04	7900001	8000000	6		Ajap_LG01	21250000	21270000	1		Ajap_LG01	7900001	8000000	6.08746		Aful_LG01	7900001	8000000	2.58496		Aful_LG01	7900001	8000000	1		Aful_LG01	7900001	8000000	1		Ajap_LG01	7900001	8000000	1		Aful_LG01 21270274 21276087 Ajap_LG01 200417374 200423124 color=242,185,178
Ajap_LG01	8000001	8100000	0.27696		Ajap_LG04	8000001	8100000	2		Ajap_LG01	21730000	21750000	1		Ajap_LG01	8000001	8100000	6.35755		Aful_LG01	8000001	8100000	3.90689		Aful_LG01	8000001	8100000	2.58496		Aful_LG01	8000001	8100000	2.32193		Ajap_LG01	8000001	8100000	0		Aful_LG01 21367036 21374666 Ajap_LG01 200517488 200525132 color=242,185,178
Ajap_LG01	8100001	8200000	0.26729		Ajap_LG04	8100001	8200000	2		Ajap_LG01	21910000	21930000	1		Ajap_LG01	8100001	8200000	5.35755		Aful_LG01	8100001	8200000	2.80735		Aful_LG01	8100001	8200000	2.32193		Aful_LG01	8100001	8200000	1		Ajap_LG01	8100001	8200000	0		Aful_LG01 21511334 21517697 Ajap_LG01 200660229 200666597 color=242,185,178
Ajap_LG01	8200001	8300000	0.27356		Ajap_LG04	8200001	8300000	3		Ajap_LG01	22070000	22090000	1		Ajap_LG01	8200001	8300000	5.55459		Aful_LG01	8200001	8300000	2.58496		Aful_LG01	8200001	8300000	2.32193		Aful_LG01	8200001	8300000	0		Ajap_LG01	8200001	8300000	0		Aful_LG01 21571210 21577028 Ajap_LG01 200720043 200725906 color=242,185,178
Ajap_LG01	8300001	8400000	0.28229		Ajap_LG04	8300001	8400000	2		Ajap_LG01	22410000	22430000	1		Ajap_LG01	8300001	8400000	5.45943		Aful_LG01	8300001	8400000	3		Aful_LG01	8300001	8400000	1.58496		Aful_LG01	8300001	8400000	1.58496		Ajap_LG01	8300001	8400000	0		Aful_LG01 21586487 21591925 Ajap_LG01 200735378 200740831 color=242,185,178
Ajap_LG01	8400001	8500000	0.27824		Ajap_LG04	8400001	8500000	3		Ajap_LG01	22910000	22930000	1		Ajap_LG01	8400001	8500000	5.39232		Aful_LG01	8400001	8500000	2		Aful_LG01	8400001	8500000	1		Aful_LG01	8400001	8500000	0		Ajap_LG01	8400001	8500000	0		Aful_LG01 22059205 22065338 Ajap_LG01 201189106 201195261 color=242,185,178
Ajap_LG01	8500001	8600000	0.28377		Ajap_LG04	8500001	8600000	13		Ajap_LG01	23210000	23230000	1		Ajap_LG01	8500001	8600000	5.16993		Aful_LG01	8500001	8600000	2.32193		Aful_LG01	8500001	8600000	1		Aful_LG01	8500001	8600000	1		Ajap_LG01	8500001	8600000	0		Aful_LG01 22267479 22272913 Ajap_LG01 201391033 201396515 color=242,185,178
Ajap_LG01	8600001	8700000	0.2834		Ajap_LG04	8600001	8700000	9		Ajap_LG01	23510000	23530000	1		Ajap_LG01	8600001	8700000	4.32193		Aful_LG01	8600001	8700000	1.58496		Aful_LG01	8600001	8700000	0		Aful_LG01	8600001	8700000	0		Ajap_LG01	8600001	8700000	0		Aful_LG01 22291576 22299811 Ajap_LG01 201415169 201423394 color=242,185,178
Ajap_LG01	8700001	8800000	0.27312		Ajap_LG04	8700001	8800000	1		Ajap_LG01	24070000	24090000	1		Ajap_LG01	8700001	8800000	5.70044		Aful_LG01	8700001	8800000	4.16993		Aful_LG01	8700001	8800000	2.32193		Aful_LG01	8700001	8800000	2.32193		Ajap_LG01	8700001	8800000	0		Aful_LG01 22299811 22305346 Ajap_LG01 201423402 201428924 color=242,185,178
Ajap_LG01	8800001	8900000	0.28203		Ajap_LG04	8800001	8900000	0		Ajap_LG01	24710000	24730000	1		Ajap_LG01	8800001	8900000	5.61471		Aful_LG01	8800001	8900000	2.58496		Aful_LG01	8800001	8900000	0		Aful_LG01	8800001	8900000	0		Ajap_LG01	8800001	8900000	0		Aful_LG01 22443395 22448615 Ajap_LG01 201569294 201574510 color=242,185,178
Ajap_LG01	8900001	9000000	0.28618		Ajap_LG04	8900001	9000000	1		Ajap_LG01	24910000	24930000	1		Ajap_LG01	8900001	9000000	4.08746		Aful_LG01	8900001	9000000	5.2854		Aful_LG01	8900001	9000000	4		Aful_LG01	8900001	9000000	3.16993		Ajap_LG01	8900001	9000000	0		Aful_LG01 22461542 22466559 Ajap_LG01 201605121 201610142 color=242,185,178
Ajap_LG01	9000001	9100000	0.27061		Ajap_LG04	9000001	9100000	1		Ajap_LG01	25210000	25230000	1		Ajap_LG01	9000001	9100000	5.32193		Aful_LG01	9000001	9100000	4.75489		Aful_LG01	9000001	9100000	3.90689		Aful_LG01	9000001	9100000	1		Ajap_LG01	9000001	9100000	0		Aful_LG01 22467687 22475166 Ajap_LG01 201611299 201618782 color=242,185,178
Ajap_LG01	9100001	9200000	0.28237		Ajap_LG04	9100001	9200000	3		Ajap_LG01	25430000	25450000	1		Ajap_LG01	9100001	9200000	5.80735		Aful_LG01	9100001	9200000	2.58496		Aful_LG01	9100001	9200000	2.32193		Aful_LG01	9100001	9200000	1		Ajap_LG01	9100001	9200000	0		Aful_LG01 22845848 22851143 Ajap_LG01 202036057 202041352 color=242,185,178
Ajap_LG01	9200001	9300000	0.27247		Ajap_LG04	9200001	9300000	0		Ajap_LG01	25610000	25630000	1		Ajap_LG01	9200001	9300000	5.32193		Aful_LG01	9200001	9300000	2.58496		Aful_LG01	9200001	9300000	1		Aful_LG01	9200001	9300000	1		Ajap_LG01	9200001	9300000	0		Aful_LG01 22973262 22978265 Ajap_LG01 202218500 202223525 color=242,185,178
Ajap_LG01	9300001	9400000	0.29223		Ajap_LG04	9300001	9400000	2		Ajap_LG01	25990000	26010000	1		Ajap_LG01	9300001	9400000	3.80735		Aful_LG01	9300001	9400000	3.32193		Aful_LG01	9300001	9400000	2		Aful_LG01	9300001	9400000	2		Ajap_LG01	9300001	9400000	0		Aful_LG01 23036613 23041782 Ajap_LG01 202275243 202280400 color=242,185,178
Ajap_LG01	9400001	9500000	0.29257		Ajap_LG04	9400001	9500000	5		Ajap_LG01	26150000	26170000	1		Ajap_LG01	9400001	9500000	5.52356		Aful_LG01	9400001	9500000	3.32193		Aful_LG01	9400001	9500000	1.58496		Aful_LG01	9400001	9500000	1.58496		Ajap_LG01	9400001	9500000	0		Aful_LG01 23410297 23416348 Ajap_LG01 202581267 202587364 color=242,185,178
Ajap_LG01	9500001	9600000	0.28723		Ajap_LG04	9500001	9600000	8		Ajap_LG01	26330000	26350000	1		Ajap_LG01	9500001	9600000	4.9542		Aful_LG01	9500001	9600000	3.32193		Aful_LG01	9500001	9600000	1.58496		Aful_LG01	9500001	9600000	1		Ajap_LG01	9500001	9600000	0		Aful_LG01 23618239 23624987 Ajap_LG01 202833921 202840686 color=242,185,178
Ajap_LG01	9600001	9700000	0.29367		Ajap_LG04	9600001	9700000	7		Ajap_LG01	26670000	26690000	1		Ajap_LG01	9600001	9700000	6.22882		Aful_LG01	9600001	9700000	3		Aful_LG01	9600001	9700000	1		Aful_LG01	9600001	9700000	0		Ajap_LG01	9600001	9700000	0		Aful_LG01 23647279 23655243 Ajap_LG01 202895562 202903552 color=242,185,178
Ajap_LG01	9700001	9800000	0.28269		Ajap_LG04	9700001	9800000	4		Ajap_LG01	26810000	26830000	1		Ajap_LG01	9700001	9800000	5.80735		Aful_LG01	9700001	9800000	2.80735		Aful_LG01	9700001	9800000	1.58496		Aful_LG01	9700001	9800000	0		Ajap_LG01	9700001	9800000	2		Aful_LG01 23655244 23662902 Ajap_LG01 202903553 202911217 color=242,185,178
Ajap_LG01	9800001	9900000	0.29069		Ajap_LG04	9800001	9900000	1		Ajap_LG01	27090000	27110000	1		Ajap_LG01	9800001	9900000	5.58496		Aful_LG01	9800001	9900000	3.16993		Aful_LG01	9800001	9900000	2		Aful_LG01	9800001	9900000	2		Ajap_LG01	9800001	9900000	0		Aful_LG01 23663417 23668733 Ajap_LG01 202911745 202917075 color=242,185,178
Ajap_LG01	9900001	10000000	0.27678		Ajap_LG04	9900001	10000000	5		Ajap_LG01	27370000	27390000	1		Ajap_LG01	9900001	10000000	6.53916		Aful_LG01	9900001	10000000	3.58496		Aful_LG01	9900001	10000000	1		Aful_LG01	9900001	10000000	2.32193		Ajap_LG01	9900001	10000000	0		Aful_LG01 23702703 23708269 Ajap_LG01 202948609 202954151 color=242,185,178
Ajap_LG01	10000001	10100000	0.28203		Ajap_LG04	10000001	10100000	5		Ajap_LG01	27650000	27670000	1		Ajap_LG01	10000001	10100000	5.67243		Aful_LG01	10000001	10100000	3.45943		Aful_LG01	10000001	10100000	1.58496		Aful_LG01	10000001	10100000	1.58496		Ajap_LG01	10000001	10100000	0		Aful_LG01 23882802 23888339 Ajap_LG01 203131375 203137024 color=242,185,178
Ajap_LG01	10100001	10200000	0.26216		Ajap_LG04	10100001	10200000	17		Ajap_LG01	28010000	28030000	1		Ajap_LG01	10100001	10200000	4.9542		Aful_LG01	10100001	10200000	4		Aful_LG01	10100001	10200000	2.58496		Aful_LG01	10100001	10200000	2		Ajap_LG01	10100001	10200000	0		Aful_LG01 23958837 23965024 Ajap_LG01 203199298 203205524 color=242,185,178
Ajap_LG01	10200001	10300000	0.27398		Ajap_LG04	10200001	10300000	9		Ajap_LG01	28330000	28350000	1		Ajap_LG01	10200001	10300000	4.64386		Aful_LG01	10200001	10300000	3.32193		Aful_LG01	10200001	10300000	0		Aful_LG01	10200001	10300000	1.58496		Ajap_LG01	10200001	10300000	0		Aful_LG01 24046531 24051711 Ajap_LG01 203285201 203290437 color=242,185,178
Ajap_LG01	10300001	10400000	0.27538		Ajap_LG04	10300001	10400000	6		Ajap_LG01	28750000	28770000	1		Ajap_LG01	10300001	10400000	5.16993		Aful_LG01	10300001	10400000	4		Aful_LG01	10300001	10400000	1.58496		Aful_LG01	10300001	10400000	2		Ajap_LG01	10300001	10400000	0		Aful_LG01 24129530 24134720 Ajap_LG01 203363849 203369037 color=242,185,178
Ajap_LG01	10400001	10500000	0.26999		Ajap_LG04	10400001	10500000	1		Ajap_LG01	29090000	29110000	1		Ajap_LG01	10400001	10500000	5.12928		Aful_LG01	10400001	10500000	4.08746		Aful_LG01	10400001	10500000	2.58496		Aful_LG01	10400001	10500000	1.58496		Ajap_LG01	10400001	10500000	0		Aful_LG01 24134724 24142821 Ajap_LG01 203369043 203377154 color=242,185,178
Ajap_LG01	10500001	10600000	0.27749		Ajap_LG04	10500001	10600000	5		Ajap_LG01	29630000	29650000	1		Ajap_LG01	10500001	10600000	4.80735		Aful_LG01	10500001	10600000	3.16993		Aful_LG01	10500001	10600000	2		Aful_LG01	10500001	10600000	1		Ajap_LG01	10500001	10600000	0		Aful_LG01 24183402 24196941 Ajap_LG01 203431937 203445484 color=242,185,178
Ajap_LG01	10600001	10700000	0.2667		Ajap_LG04	10600001	10700000	2		Ajap_LG01	30070000	30090000	1		Ajap_LG01	10600001	10700000	5.49185		Aful_LG01	10600001	10700000	4.32193		Aful_LG01	10600001	10700000	2		Aful_LG01	10600001	10700000	1.58496		Ajap_LG01	10600001	10700000	0		Aful_LG01 33612549 33617698 Ajap_LG01 38547885 38553034 color=242,185,178
Ajap_LG01	10700001	10800000	0.27061		Ajap_LG04	10700001	10800000	2		Ajap_LG01	30370000	30390000	1		Ajap_LG01	10700001	10800000	5.70044		Aful_LG01	10700001	10800000	3.58496		Aful_LG01	10700001	10800000	2.32193		Aful_LG01	10700001	10800000	1.58496		Ajap_LG01	10700001	10800000	1		Aful_LG01 119862746 119867849 Ajap_LG01 165908481 165913575 color=242,185,178
Ajap_LG01	10800001	10900000	0.27858		Ajap_LG04	10800001	10900000	4		Ajap_LG01	30670000	30690000	1		Ajap_LG01	10800001	10900000	6.65821		Aful_LG01	10800001	10900000	4.45943		Aful_LG01	10800001	10900000	2.58496		Aful_LG01	10800001	10900000	3.16993		Ajap_LG01	10800001	10900000	0		Aful_LG01 171349600 171354724 Ajap_LG01 21929985 21935105 color=242,185,178
Ajap_LG01	10900001	11000000	0.27169		Ajap_LG04	10900001	11000000	11		Ajap_LG01	30850000	30870000	1		Ajap_LG01	10900001	11000000	6.18982		Aful_LG01	10900001	11000000	3.45943		Aful_LG01	10900001	11000000	0		Aful_LG01	10900001	11000000	1.58496		Ajap_LG01	10900001	11000000	0		Aful_LG01 171361684 171366771 Ajap_LG01 21942280 21947391 color=242,185,178
Ajap_LG01	11000001	11100000	0.27124		Ajap_LG04	11000001	11100000	4		Ajap_LG01	31010000	31030000	1		Ajap_LG01	11000001	11100000	5.58496		Aful_LG01	11000001	11100000	4.64386		Aful_LG01	11000001	11100000	2.80735		Aful_LG01	11000001	11100000	2		Ajap_LG01	11000001	11100000	0		Aful_LG01 171484166 171490423 Ajap_LG01 22063123 22069442 color=242,185,178
Ajap_LG01	11100001	11200000	0.27272		Ajap_LG04	11100001	11200000	10		Ajap_LG01	31250000	31270000	1		Ajap_LG01	11100001	11200000	4.85798		Aful_LG01	11100001	11200000	3		Aful_LG01	11100001	11200000	0		Aful_LG01	11100001	11200000	1.58496		Ajap_LG01	11100001	11200000	0		Aful_LG01 171494380 171501444 Ajap_LG01 22074979 22082062 color=242,185,178
Ajap_LG01	11200001	11300000	0.28309		Ajap_LG04	11200001	11300000	8		Ajap_LG01	31470000	31490000	1		Ajap_LG01	11200001	11300000	3.90689		Aful_LG01	11200001	11300000	4.70044		Aful_LG01	11200001	11300000	3		Aful_LG01	11200001	11300000	3.16993		Ajap_LG01	11200001	11300000	0		Aful_LG01 171548289 171554688 Ajap_LG01 22131798 22138206 color=242,185,178
Ajap_LG01	11300001	11400000	0.28351		Ajap_LG04	11300001	11400000	8		Ajap_LG01	31750000	31770000	1		Ajap_LG01	11300001	11400000	6.24793		Aful_LG01	11300001	11400000	3.45943		Aful_LG01	11300001	11400000	2.58496		Aful_LG01	11300001	11400000	1.58496		Ajap_LG01	11300001	11400000	3		Aful_LG01 172378741 172384238 Ajap_LG01 23009930 23015424 color=242,185,178
Ajap_LG01	11400001	11500000	0.28334		Ajap_LG04	11400001	11500000	6		Ajap_LG01	32030000	32050000	1		Ajap_LG01	11400001	11500000	5.70044		Aful_LG01	11400001	11500000	2.80735		Aful_LG01	11400001	11500000	1.58496		Aful_LG01	11400001	11500000	1		Ajap_LG01	11400001	11500000	3		Aful_LG01 172386432 172395909 Ajap_LG01 23017600 23027014 color=242,185,178
Ajap_LG01	11500001	11600000	0.28062		Ajap_LG04	11500001	11600000	2		Ajap_LG01	32370000	32390000	1		Ajap_LG01	11500001	11600000	5.24793		Aful_LG01	11500001	11600000	3.16993		Aful_LG01	11500001	11600000	1.58496		Aful_LG01	11500001	11600000	1.58496		Ajap_LG01	11500001	11600000	0		Aful_LG01 172399311 172404575 Ajap_LG01 23030625 23035867 color=242,185,178
Ajap_LG01	11600001	11700000	0.27412		Ajap_LG04	11600001	11700000	6		Ajap_LG01	32570000	32590000	1		Ajap_LG01	11600001	11700000	5.88264		Aful_LG01	11600001	11700000	2.32193		Aful_LG01	11600001	11700000	0		Aful_LG01	11600001	11700000	1		Ajap_LG01	11600001	11700000	0		Aful_LG01 172408728 172413826 Ajap_LG01 23040001 23045064 color=242,185,178
Ajap_LG01	11700001	11800000	0.29082		Ajap_LG04	11700001	11800000	9		Ajap_LG01	33090000	33110000	1		Ajap_LG01	11700001	11800000	5		Aful_LG01	11700001	11800000	4.45943		Aful_LG01	11700001	11800000	2.32193		Aful_LG01	11700001	11800000	3.32193		Ajap_LG01	11700001	11800000	0		Aful_LG01 172445167 172451328 Ajap_LG01 23073987 23080131 color=242,185,178
Ajap_LG01	11800001	11900000	0.28642		Ajap_LG04	11800001	11900000	16		Ajap_LG01	33290000	33310000	1		Ajap_LG01	11800001	11900000	4.75489		Aful_LG01	11800001	11900000	4.70044		Aful_LG01	11800001	11900000	2.80735		Aful_LG01	11800001	11900000	3.16993		Ajap_LG01	11800001	11900000	0		Aful_LG01 172452176 172458808 Ajap_LG01 23080961 23087583 color=242,185,178
Ajap_LG01	11900001	12000000	0.29133		Ajap_LG04	11900001	12000000	7		Ajap_LG01	33530000	33550000	1		Ajap_LG01	11900001	12000000	4.32193		Aful_LG01	11900001	12000000	3		Aful_LG01	11900001	12000000	1.58496		Aful_LG01	11900001	12000000	1.58496		Ajap_LG01	11900001	12000000	0		Aful_LG01 172481606 172487191 Ajap_LG01 23109633 23115305 color=242,185,178
Ajap_LG01	12000001	12100000	0.27473		Ajap_LG04	12000001	12100000	9		Ajap_LG01	33670000	33690000	1		Ajap_LG01	12000001	12100000	4.64386		Aful_LG01	12000001	12100000	3.70044		Aful_LG01	12000001	12100000	3		Aful_LG01	12000001	12100000	1.58496		Ajap_LG01	12000001	12100000	0		Aful_LG01 172646458 172655829 Ajap_LG01 23281316 23290667 color=242,185,178
Ajap_LG01	12100001	12200000	0.26476		Ajap_LG04	12100001	12200000	4		Ajap_LG01	34050000	34070000	1		Ajap_LG01	12100001	12200000	5.16993		Aful_LG01	12100001	12200000	3.45943		Aful_LG01	12100001	12200000	2.32193		Aful_LG01	12100001	12200000	2		Ajap_LG01	12100001	12200000	0		Aful_LG01 172764901 172770431 Ajap_LG01 23404545 23410049 color=242,185,178
Ajap_LG01	12200001	12300000	0.25757		Ajap_LG04	12200001	12300000	3		Ajap_LG01	34590000	34610000	1		Ajap_LG01	12200001	12300000	5.67243		Aful_LG01	12200001	12300000	1.58496		Aful_LG01	12200001	12300000	1		Aful_LG01	12200001	12300000	0		Ajap_LG01	12200001	12300000	0		Aful_LG01 172811237 172816431 Ajap_LG01 23462272 23467473 color=242,185,178
Ajap_LG01	12300001	12400000	0.26371		Ajap_LG04	12300001	12400000	0		Ajap_LG01	34830000	34850000	1		Ajap_LG01	12300001	12400000	5.35755		Aful_LG01	12300001	12400000	3		Aful_LG01	12300001	12400000	1		Aful_LG01	12300001	12400000	1		Ajap_LG01	12300001	12400000	0		Aful_LG01 173085135 173091305 Ajap_LG01 23711745 23717873 color=242,185,178
Ajap_LG01	12400001	12500000	0.27525		Ajap_LG04	12400001	12500000	0		Ajap_LG01	35090000	35110000	1		Ajap_LG01	12400001	12500000	5.04439		Aful_LG01	12400001	12500000	3		Aful_LG01	12400001	12500000	1		Aful_LG01	12400001	12500000	2.58496		Ajap_LG01	12400001	12500000	0		Aful_LG01 173213132 173218687 Ajap_LG01 23841354 23846912 color=242,185,178
Ajap_LG01	12500001	12600000	0.26793		Ajap_LG04	12500001	12600000	3		Ajap_LG01	35270000	35290000	1		Ajap_LG01	12500001	12600000	4.70044		Aful_LG01	12500001	12600000	2.32193		Aful_LG01	12500001	12600000	0		Aful_LG01	12500001	12600000	1.58496		Ajap_LG01	12500001	12600000	0		Aful_LG01 173404835 173412154 Ajap_LG01 24043933 24051233 color=242,185,178
Ajap_LG01	12600001	12700000	0.2719		Ajap_LG04	12600001	12700000	4		Ajap_LG01	35490000	35510000	1		Ajap_LG01	12600001	12700000	4.75489		Aful_LG01	12600001	12700000	2.32193		Aful_LG01	12600001	12700000	1		Aful_LG01	12600001	12700000	1		Ajap_LG01	12600001	12700000	0		Aful_LG01 173483082 173489264 Ajap_LG01 24126336 24132495 color=242,185,178
Ajap_LG01	12700001	12800000	0.26356		Ajap_LG04	12700001	12800000	13		Ajap_LG01	35710000	35730000	1		Ajap_LG01	12700001	12800000	5.04439		Aful_LG01	12700001	12800000	1		Aful_LG01	12700001	12800000	1		Aful_LG01	12700001	12800000	0		Ajap_LG01	12700001	12800000	0		Aful_LG01 174043275 174049259 Ajap_LG01 24683891 24689902 color=242,185,178
Ajap_LG01	12800001	12900000	0.27782		Ajap_LG04	12800001	12900000	10		Ajap_LG01	35950000	35970000	1		Ajap_LG01	12800001	12900000	5.04439		Aful_LG01	12800001	12900000	1		Aful_LG01	12800001	12900000	0		Aful_LG01	12800001	12900000	1		Ajap_LG01	12800001	12900000	0		Aful_LG01 174691771 174697925 Ajap_LG01 25404088 25410232 color=242,185,178
Ajap_LG01	12900001	13000000	0.27237		Ajap_LG04	12900001	13000000	7		Ajap_LG01	36110000	36130000	1		Ajap_LG01	12900001	13000000	4.45943		Aful_LG01	12900001	13000000	1.58496		Aful_LG01	12900001	13000000	1		Aful_LG01	12900001	13000000	1		Ajap_LG01	12900001	13000000	0		Aful_LG01 174886218 174893672 Ajap_LG01 25596266 25603747 color=242,185,178
Ajap_LG01	13000001	13100000	0.26747		Ajap_LG04	13000001	13100000	8		Ajap_LG01	36330000	36350000	1		Ajap_LG01	13000001	13100000	6.55459		Aful_LG01	13000001	13100000	4		Aful_LG01	13000001	13100000	2.32193		Aful_LG01	13000001	13100000	2.58496		Ajap_LG01	13000001	13100000	0		Aful_LG01 174928454 174934319 Ajap_LG01 25641955 25647788 color=242,185,178
Ajap_LG01	13100001	13200000	0.30474		Ajap_LG04	13100001	13200000	7		Ajap_LG01	36630000	36650000	1		Ajap_LG01	13100001	13200000	7.06609		Aful_LG01	13100001	13200000	2		Aful_LG01	13100001	13200000	1		Aful_LG01	13100001	13200000	1		Ajap_LG01	13100001	13200000	0		Aful_LG01 175014017 175020807 Ajap_LG01 25731073 25737890 color=242,185,178
Ajap_LG01	13200001	13300000	0.272		Ajap_LG04	13200001	13300000	2		Ajap_LG01	36950000	36970000	1		Ajap_LG01	13200001	13300000	4.08746		Aful_LG01	13200001	13300000	2.32193		Aful_LG01	13200001	13300000	1		Aful_LG01	13200001	13300000	1		Ajap_LG01	13200001	13300000	0		Aful_LG01 175303087 175309200 Ajap_LG01 26075137 26081240 color=242,185,178
Ajap_LG01	13300001	13400000	0.26973		Ajap_LG04	13300001	13400000	0		Ajap_LG01	37270000	37290000	1		Ajap_LG01	13300001	13400000	5.42626		Aful_LG01	13300001	13400000	4.32193		Aful_LG01	13300001	13400000	1.58496		Aful_LG01	13300001	13400000	2.80735		Ajap_LG01	13300001	13400000	0		Aful_LG01 175583050 175591038 Ajap_LG01 26331297 26339295 color=242,185,178
Ajap_LG01	13400001	13500000	0.26153		Ajap_LG04	13400001	13500000	2		Ajap_LG01	37530000	37550000	1		Ajap_LG01	13400001	13500000	5.04439		Aful_LG01	13400001	13500000	3.90689		Aful_LG01	13400001	13500000	1.58496		Aful_LG01	13400001	13500000	2.58496		Ajap_LG01	13400001	13500000	0		Aful_LG01 175776144 175781194 Ajap_LG01 26539261 26544319 color=242,185,178
Ajap_LG01	13500001	13600000	0.30055		Ajap_LG04	13500001	13600000	7		Ajap_LG01	37750000	37770000	1		Ajap_LG01	13500001	13600000	5.75489		Aful_LG01	13500001	13600000	3.70044		Aful_LG01	13500001	13600000	1.58496		Aful_LG01	13500001	13600000	2.32193		Ajap_LG01	13500001	13600000	0		Aful_LG01 175868041 175878124 Ajap_LG01 26666328 26676425 color=242,185,178
Ajap_LG01	13600001	13700000	0.27183		Ajap_LG04	13600001	13700000	11		Ajap_LG01	38030000	38050000	1		Ajap_LG01	13600001	13700000	4.9542		Aful_LG01	13600001	13700000	2.32193		Aful_LG01	13600001	13700000	0		Aful_LG01	13600001	13700000	0		Ajap_LG01	13600001	13700000	0		Aful_LG01 176163413 176168767 Ajap_LG01 27003337 27008691 color=242,185,178
Ajap_LG01	13700001	13800000	0.28023		Ajap_LG04	13700001	13800000	9		Ajap_LG01	38470000	38490000	1		Ajap_LG01	13700001	13800000	4.24793		Aful_LG01	13700001	13800000	1.58496		Aful_LG01	13700001	13800000	1		Aful_LG01	13700001	13800000	0		Ajap_LG01	13700001	13800000	0		Aful_LG01 176439503 176444714 Ajap_LG01 27306918 27312128 color=242,185,178
Ajap_LG01	13800001	13900000	0.26742		Ajap_LG04	13800001	13900000	2		Ajap_LG01	39150000	39170000	1		Ajap_LG01	13800001	13900000	4.70044		Aful_LG01	13800001	13900000	2.80735		Aful_LG01	13800001	13900000	1		Aful_LG01	13800001	13900000	1.58496		Ajap_LG01	13800001	13900000	0		Aful_LG01 176518993 176525745 Ajap_LG01 27389917 27396694 color=242,185,178
Ajap_LG01	13900001	14000000	0.26926		Ajap_LG04	13900001	14000000	1		Ajap_LG01	39370000	39390000	1		Ajap_LG01	13900001	14000000	4.52356		Aful_LG01	13900001	14000000	1.58496		Aful_LG01	13900001	14000000	1		Aful_LG01	13900001	14000000	0		Ajap_LG01	13900001	14000000	0		Aful_LG01 176715086 176720570 Ajap_LG01 27640346 27645807 color=242,185,178
Ajap_LG01	14000001	14100000	0.26307		Ajap_LG04	14000001	14100000	2		Ajap_LG01	39590000	39610000	1		Ajap_LG01	14000001	14100000	5.35755		Aful_LG01	14000001	14100000	3.32193		Aful_LG01	14000001	14100000	1		Aful_LG01	14000001	14100000	2		Ajap_LG01	14000001	14100000	0		Aful_LG01 176915136 176926814 Ajap_LG01 27869792 27881472 color=242,185,178
Ajap_LG01	14100001	14200000	0.25768		Ajap_LG04	14100001	14200000	11		Ajap_LG01	39810000	39830000	1		Ajap_LG01	14100001	14200000	4.85798		Aful_LG01	14100001	14200000	3.45943		Aful_LG01	14100001	14200000	2.32193		Aful_LG01	14100001	14200000	2		Ajap_LG01	14100001	14200000	0		Aful_LG01 177050513 177056506 Ajap_LG01 27993850 27999844 color=242,185,178
Ajap_LG01	14200001	14300000	0.2697		Ajap_LG04	14200001	14300000	6		Ajap_LG01	40410000	40430000	1		Ajap_LG01	14200001	14300000	3.70044		Aful_LG01	14200001	14300000	2.32193		Aful_LG01	14200001	14300000	1		Aful_LG01	14200001	14300000	1		Ajap_LG01	14200001	14300000	0		Aful_LG01 177150049 177155128 Ajap_LG01 28092928 28098015 color=242,185,178
Ajap_LG01	14300001	14400000	0.25815		Ajap_LG04	14300001	14400000	0		Ajap_LG01	40610000	40630000	1		Ajap_LG01	14300001	14400000	4.52356		Aful_LG01	14300001	14400000	3.16993		Aful_LG01	14300001	14400000	1		Aful_LG01	14300001	14400000	1		Ajap_LG01	14300001	14400000	0		Aful_LG01 177204400 177210139 Ajap_LG01 28143617 28149357 color=242,185,178
Ajap_LG01	14400001	14500000	0.2602		Ajap_LG04	14400001	14500000	0		Ajap_LG01	40790000	40810000	1		Ajap_LG01	14400001	14500000	5		Aful_LG01	14400001	14500000	4		Aful_LG01	14400001	14500000	2.80735		Aful_LG01	14400001	14500000	2.32193		Ajap_LG01	14400001	14500000	1		Aful_LG01 177385490 177392793 Ajap_LG01 28328844 28336128 color=242,185,178
Ajap_LG01	14500001	14600000	0.27043		Ajap_LG04	14500001	14600000	5		Ajap_LG01	41050000	41070000	1		Ajap_LG01	14500001	14600000	4.52356		Aful_LG01	14500001	14600000	3.45943		Aful_LG01	14500001	14600000	2		Aful_LG01	14500001	14600000	2		Ajap_LG01	14500001	14600000	0		Aful_LG01 177630063 177636748 Ajap_LG01 28585410 28592066 color=242,185,178
Ajap_LG01	14600001	14700000	0.27138		Ajap_LG04	14600001	14700000	10		Ajap_LG01	41230000	41250000	1		Ajap_LG01	14600001	14700000	5.12928		Aful_LG01	14600001	14700000	2.80735		Aful_LG01	14600001	14700000	1		Aful_LG01	14600001	14700000	0		Ajap_LG01	14600001	14700000	0		Aful_LG01 177729113 177734460 Ajap_LG01 28683022 28688384 color=242,185,178
Ajap_LG01	14700001	14800000	0.27196		Ajap_LG04	14700001	14800000	2		Ajap_LG01	41450000	41470000	1		Ajap_LG01	14700001	14800000	4.64386		Aful_LG01	14700001	14800000	3.45943		Aful_LG01	14700001	14800000	1.58496		Aful_LG01	14700001	14800000	2		Ajap_LG01	14700001	14800000	0		Aful_LG01 177741750 177747262 Ajap_LG01 28695707 28701224 color=242,185,178
Ajap_LG01	14800001	14900000	0.26561		Ajap_LG04	14800001	14900000	3		Ajap_LG01	41730000	41750000	1		Ajap_LG01	14800001	14900000	4.39232		Aful_LG01	14800001	14900000	4.32193		Aful_LG01	14800001	14900000	2.32193		Aful_LG01	14800001	14900000	2.58496		Ajap_LG01	14800001	14900000	0		Aful_LG01 177749332 177754708 Ajap_LG01 28703318 28708678 color=242,185,178
Ajap_LG01	14900001	15000000	0.27698		Ajap_LG04	14900001	15000000	2		Ajap_LG01	41870000	41890000	1		Ajap_LG01	14900001	15000000	5.88264		Aful_LG01	14900001	15000000	2.58496		Aful_LG01	14900001	15000000	0		Aful_LG01	14900001	15000000	1.58496		Ajap_LG01	14900001	15000000	0		Aful_LG01 177786946 177794400 Ajap_LG01 28742373 28749824 color=242,185,178
Ajap_LG01	15000001	15100000	0.26837		Ajap_LG04	15000001	15100000	1		Ajap_LG01	42030000	42050000	1		Ajap_LG01	15000001	15100000	5.55459		Aful_LG01	15000001	15100000	2.80735		Aful_LG01	15000001	15100000	2		Aful_LG01	15000001	15100000	1		Ajap_LG01	15000001	15100000	0		Aful_LG01 177934284 177942084 Ajap_LG01 187433278 187441076 color=242,185,178
Ajap_LG01	15100001	15200000	0.27003		Ajap_LG04	15100001	15200000	3		Ajap_LG01	42150000	42170000	1		Ajap_LG01	15100001	15200000	5.42626		Aful_LG01	15100001	15200000	2.80735		Aful_LG01	15100001	15200000	2		Aful_LG01	15100001	15200000	1.58496		Ajap_LG01	15100001	15200000	0		Aful_LG01 178050049 178055120 Ajap_LG01 28994133 28999202 color=242,185,178
Ajap_LG01	15200001	15300000	0.25504		Ajap_LG04	15200001	15300000	5		Ajap_LG01	42390000	42410000	1		Ajap_LG01	15200001	15300000	5.80735		Aful_LG01	15200001	15300000	3.16993		Aful_LG01	15200001	15300000	1		Aful_LG01	15200001	15300000	0		Ajap_LG01	15200001	15300000	0		Aful_LG01 178092235 178097315 Ajap_LG01 29035664 29040751 color=242,185,178
Ajap_LG01	15300001	15400000	0.26927		Ajap_LG04	15300001	15400000	2		Ajap_LG01	42650000	42670000	1		Ajap_LG01	15300001	15400000	6.6865		Aful_LG01	15300001	15400000	2.58496		Aful_LG01	15300001	15400000	2		Aful_LG01	15300001	15400000	0		Ajap_LG01	15300001	15400000	0		Aful_LG01 178097880 178102942 Ajap_LG01 29041316 29046374 color=242,185,178
Ajap_LG01	15400001	15500000	0.27667		Ajap_LG04	15400001	15500000	6		Ajap_LG01	43030000	43050000	1		Ajap_LG01	15400001	15500000	6.26679		Aful_LG01	15400001	15500000	2.58496		Aful_LG01	15400001	15500000	1.58496		Aful_LG01	15400001	15500000	1		Ajap_LG01	15400001	15500000	0		Aful_LG01 178107935 178115699 Ajap_LG01 29053139 29060935 color=242,185,178
Ajap_LG01	15500001	15600000	0.2699		Ajap_LG04	15500001	15600000	12		Ajap_LG01	43110000	43130000	1		Ajap_LG01	15500001	15600000	4.39232		Aful_LG01	15500001	15600000	4.39232		Aful_LG01	15500001	15600000	3.45943		Aful_LG01	15500001	15600000	2.58496		Ajap_LG01	15500001	15600000	0		Aful_LG01 178142188 178148347 Ajap_LG01 29087681 29093888 color=242,185,178
Ajap_LG01	15600001	15700000	0.28823		Ajap_LG04	15600001	15700000	10		Ajap_LG01	43310000	43330000	1		Ajap_LG01	15600001	15700000	5.45943		Aful_LG01	15600001	15700000	3.58496		Aful_LG01	15600001	15700000	1.58496		Aful_LG01	15600001	15700000	1.58496		Ajap_LG01	15600001	15700000	0		Aful_LG01 178270396 178278075 Ajap_LG01 29208618 29216300 color=242,185,178
Ajap_LG01	15700001	15800000	0.26641		Ajap_LG04	15700001	15800000	7		Ajap_LG01	43630000	43650000	1		Ajap_LG01	15700001	15800000	5		Aful_LG01	15700001	15800000	3.58496		Aful_LG01	15700001	15800000	2.80735		Aful_LG01	15700001	15800000	0		Ajap_LG01	15700001	15800000	0		Aful_LG01 178282665 178288056 Ajap_LG01 29220865 29226235 color=242,185,178
Ajap_LG01	15800001	15900000	0.28367		Ajap_LG04	15800001	15900000	10		Ajap_LG01	43910000	43930000	1		Ajap_LG01	15800001	15900000	4.75489		Aful_LG01	15800001	15900000	2.80735		Aful_LG01	15800001	15900000	1.58496		Aful_LG01	15800001	15900000	0		Ajap_LG01	15800001	15900000	0		Aful_LG01 178329979 178339472 Ajap_LG01 29266474 29275960 color=242,185,178
Ajap_LG01	15900001	16000000	0.2657		Ajap_LG04	15900001	16000000	11		Ajap_LG01	44990000	45010000	1		Ajap_LG01	15900001	16000000	5.39232		Aful_LG01	15900001	16000000	3.16993		Aful_LG01	15900001	16000000	1.58496		Aful_LG01	15900001	16000000	1.58496		Ajap_LG01	15900001	16000000	0		Aful_LG01 178388630 178397364 Ajap_LG01 29327361 29336049 color=242,185,178
Ajap_LG01	16000001	16100000	0.27178		Ajap_LG04	16000001	16100000	1		Ajap_LG01	45250000	45270000	1		Ajap_LG01	16000001	16100000	5.49185		Aful_LG01	16000001	16100000	4.52356		Aful_LG01	16000001	16100000	2.80735		Aful_LG01	16000001	16100000	2.58496		Ajap_LG01	16000001	16100000	0		Aful_LG01 178415836 178432367 Ajap_LG01 29351506 29367982 color=242,185,178
Ajap_LG01	16100001	16200000	0.26787		Ajap_LG04	16100001	16200000	2		Ajap_LG01	45730000	45750000	1		Ajap_LG01	16100001	16200000	5.04439		Aful_LG01	16100001	16200000	4.52356		Aful_LG01	16100001	16200000	2.58496		Aful_LG01	16100001	16200000	2.32193		Ajap_LG01	16100001	16200000	0		Aful_LG01 178436227 178443277 Ajap_LG01 29372364 29379438 color=242,185,178
Ajap_LG01	16200001	16300000	0.26907		Ajap_LG04	16200001	16300000	7		Ajap_LG01	45910000	45930000	1		Ajap_LG01	16200001	16300000	5.61471		Aful_LG01	16200001	16300000	4.52356		Aful_LG01	16200001	16300000	2		Aful_LG01	16200001	16300000	3.16993		Ajap_LG01	16200001	16300000	0		Aful_LG01 178444439 178452660 Ajap_LG01 29380609 29388800 color=242,185,178
Ajap_LG01	16300001	16400000	0.28133		Ajap_LG04	16300001	16400000	0		Ajap_LG01	46230000	46250000	1		Ajap_LG01	16300001	16400000	5.78136		Aful_LG01	16300001	16400000	3.45943		Aful_LG01	16300001	16400000	1		Aful_LG01	16300001	16400000	0		Ajap_LG01	16300001	16400000	0		Aful_LG01 178526819 178532293 Ajap_LG01 29456736 29462120 color=242,185,178
Ajap_LG01	16400001	16500000	0.29571		Ajap_LG04	16400001	16500000	1		Ajap_LG01	46630000	46650000	1		Ajap_LG01	16400001	16500000	5.93074		Aful_LG01	16400001	16500000	2.58496		Aful_LG01	16400001	16500000	1		Aful_LG01	16400001	16500000	1.58496		Ajap_LG01	16400001	16500000	0		Aful_LG01 178548118 178553431 Ajap_LG01 29477935 29483292 color=242,185,178
Ajap_LG01	16500001	16600000	0.30126		Ajap_LG04	16500001	16600000	3		Ajap_LG01	46830000	46850000	1		Ajap_LG01	16500001	16600000	6.14975		Aful_LG01	16500001	16600000	2		Aful_LG01	16500001	16600000	0		Aful_LG01	16500001	16600000	1		Ajap_LG01	16500001	16600000	0		Aful_LG01 178636411 178643976 Ajap_LG01 29558724 29566268 color=242,185,178
Ajap_LG01	16600001	16700000	0.28444		Ajap_LG04	16600001	16700000	2		Ajap_LG01	47130000	47150000	1		Ajap_LG01	16600001	16700000	6.20945		Aful_LG01	16600001	16700000	3.16993		Aful_LG01	16600001	16700000	2		Aful_LG01	16600001	16700000	1		Ajap_LG01	16600001	16700000	0		Aful_LG01 178733905 178740440 Ajap_LG01 29659127 29665711 color=242,185,178
Ajap_LG01	16700001	16800000	0.26805		Ajap_LG04	16700001	16800000	1		Ajap_LG01	47610000	47630000	1		Ajap_LG01	16700001	16800000	6.10852		Aful_LG01	16700001	16800000	3.45943		Aful_LG01	16700001	16800000	1.58496		Aful_LG01	16700001	16800000	2		Ajap_LG01	16700001	16800000	0		Aful_LG01 178849107 178856118 Ajap_LG01 29777293 29784285 color=242,185,178
Ajap_LG01	16800001	16900000	0.27713		Ajap_LG04	16800001	16900000	3		Ajap_LG01	48370000	48390000	1		Ajap_LG01	16800001	16900000	4.80735		Aful_LG01	16800001	16900000	2.80735		Aful_LG01	16800001	16900000	1.58496		Aful_LG01	16800001	16900000	1		Ajap_LG01	16800001	16900000	0		Aful_LG01 178918612 178925242 Ajap_LG01 29845012 29851648 color=242,185,178
Ajap_LG01	16900001	17000000	0.27342		Ajap_LG04	16900001	17000000	7		Ajap_LG01	48650000	48670000	1		Ajap_LG01	16900001	17000000	5.20945		Aful_LG01	16900001	17000000	4.24793		Aful_LG01	16900001	17000000	1		Aful_LG01	16900001	17000000	3.70044		Ajap_LG01	16900001	17000000	0		Aful_LG01 178933677 178939154 Ajap_LG01 29860088 29865563 color=242,185,178
Ajap_LG01	17000001	17100000	0.2742		Ajap_LG04	17000001	17100000	13		Ajap_LG01	48850000	48870000	1		Ajap_LG01	17000001	17100000	4.90689		Aful_LG01	17000001	17100000	3.16993		Aful_LG01	17000001	17100000	2.80735		Aful_LG01	17000001	17100000	1		Ajap_LG01	17000001	17100000	0		Aful_LG01 178946853 178953788 Ajap_LG01 29873346 29880320 color=242,185,178
Ajap_LG01	17100001	17200000	0.27935		Ajap_LG04	17100001	17200000	8		Ajap_LG01	49130000	49150000	1		Ajap_LG01	17100001	17200000	5.52356		Aful_LG01	17100001	17200000	3		Aful_LG01	17100001	17200000	1.58496		Aful_LG01	17100001	17200000	1.58496		Ajap_LG01	17100001	17200000	0		Aful_LG01 178961888 178966989 Ajap_LG01 29888506 29893658 color=242,185,178
Ajap_LG01	17200001	17300000	0.28949		Ajap_LG04	17200001	17300000	1		Ajap_LG01	49730000	49750000	1		Ajap_LG01	17200001	17300000	4.58496		Aful_LG01	17200001	17300000	2.58496		Aful_LG01	17200001	17300000	1.58496		Aful_LG01	17200001	17300000	1.58496		Ajap_LG01	17200001	17300000	0		Aful_LG01 178970123 178975177 Ajap_LG01 29896808 29901869 color=242,185,178
Ajap_LG01	17300001	17400000	0.28164		Ajap_LG04	17300001	17400000	6		Ajap_LG01	50050000	50070000	1		Ajap_LG01	17300001	17400000	4.64386		Aful_LG01	17300001	17400000	4.52356		Aful_LG01	17300001	17400000	2.80735		Aful_LG01	17300001	17400000	3		Ajap_LG01	17300001	17400000	0		Aful_LG01 179214704 179221622 Ajap_LG01 30146840 30153717 color=242,185,178
Ajap_LG01	17400001	17500000	0.28052		Ajap_LG04	17400001	17500000	3		Ajap_LG01	50450000	50470000	1		Ajap_LG01	17400001	17500000	5.72792		Aful_LG01	17400001	17500000	3		Aful_LG01	17400001	17500000	2.32193		Aful_LG01	17400001	17500000	1		Ajap_LG01	17400001	17500000	1		Aful_LG01 179241589 179247691 Ajap_LG01 30174980 30181054 color=242,185,178
Ajap_LG01	17500001	17600000	0.30121		Ajap_LG04	17500001	17600000	1		Ajap_LG01	50730000	50750000	1		Ajap_LG01	17500001	17600000	7.2384		Aful_LG01	17500001	17600000	2.80735		Aful_LG01	17500001	17600000	0		Aful_LG01	17500001	17600000	2		Ajap_LG01	17500001	17600000	0		Aful_LG01 179284626 179290768 Ajap_LG01 30217587 30223741 color=242,185,178
Ajap_LG01	17600001	17700000	0.26819		Ajap_LG04	17600001	17700000	8		Ajap_LG01	51090000	51110000	1		Ajap_LG01	17600001	17700000	5.12928		Aful_LG01	17600001	17700000	3.45943		Aful_LG01	17600001	17700000	2		Aful_LG01	17600001	17700000	2.32193		Ajap_LG01	17600001	17700000	0		Aful_LG01 179331454 179337447 Ajap_LG01 30249681 30255682 color=242,185,178
Ajap_LG01	17700001	17800000	0.3025		Ajap_LG04	17700001	17800000	14		Ajap_LG01	52510000	52530000	1		Ajap_LG01	17700001	17800000	6.94251		Aful_LG01	17700001	17800000	3.70044		Aful_LG01	17700001	17800000	1.58496		Aful_LG01	17700001	17800000	2.80735		Ajap_LG01	17700001	17800000	0		Aful_LG01 179357540 179362677 Ajap_LG01 30275771 30280916 color=242,185,178
Ajap_LG01	17800001	17900000	0.28911		Ajap_LG04	17800001	17900000	8		Ajap_LG01	52650000	52670000	1		Ajap_LG01	17800001	17900000	4.32193		Aful_LG01	17800001	17900000	3.16993		Aful_LG01	17800001	17900000	1.58496		Aful_LG01	17800001	17900000	1.58496		Ajap_LG01	17800001	17900000	0		Aful_LG01 179439004 179444284 Ajap_LG01 30358672 30363955 color=242,185,178
Ajap_LG01	17900001	18000000	0.29098		Ajap_LG04	17900001	18000000	0		Ajap_LG01	55030000	55050000	1		Ajap_LG01	17900001	18000000	4.16993		Aful_LG01	17900001	18000000	5.08746		Aful_LG01	17900001	18000000	4		Aful_LG01	17900001	18000000	3		Ajap_LG01	17900001	18000000	0		Aful_LG01 179597704 179605496 Ajap_LG01 30527907 30535680 color=242,185,178
Ajap_LG01	18000001	18100000	0.29434		Ajap_LG04	18000001	18100000	6		Ajap_LG01	55750000	55770000	1		Ajap_LG01	18000001	18100000	6.67243		Aful_LG01	18000001	18100000	3.45943		Aful_LG01	18000001	18100000	1		Aful_LG01	18000001	18100000	1.58496		Ajap_LG01	18000001	18100000	0		Aful_LG01 179684279 179690284 Ajap_LG01 30619787 30625792 color=242,185,178
Ajap_LG01	18100001	18200000	0.27623		Ajap_LG04	18100001	18200000	1		Ajap_LG01	55930000	55950000	1		Ajap_LG01	18100001	18200000	5.85798		Aful_LG01	18100001	18200000	3.45943		Aful_LG01	18100001	18200000	0		Aful_LG01	18100001	18200000	1.58496		Ajap_LG01	18100001	18200000	0		Aful_LG01 179874817 179880733 Ajap_LG01 30807551 30813424 color=242,185,178
Ajap_LG01	18200001	18300000	0.27175		Ajap_LG04	18200001	18300000	6		Ajap_LG01	56130000	56150000	1		Ajap_LG01	18200001	18300000	4.80735		Aful_LG01	18200001	18300000	3.16993		Aful_LG01	18200001	18300000	1.58496		Aful_LG01	18200001	18300000	0		Ajap_LG01	18200001	18300000	0		Aful_LG01 179906619 179912736 Ajap_LG01 30837001 30843097 color=242,185,178
Ajap_LG01	18300001	18400000	0.26635		Ajap_LG04	18300001	18400000	5		Ajap_LG01	56710000	56730000	1		Ajap_LG01	18300001	18400000	4.45943		Aful_LG01	18300001	18400000	3.32193		Aful_LG01	18300001	18400000	0		Aful_LG01	18300001	18400000	2.58496		Ajap_LG01	18300001	18400000	0		Aful_LG01 180469448 180478271 Ajap_LG01 31471542 31480392 color=242,185,178
Ajap_LG01	18400001	18500000	0.2828		Ajap_LG04	18400001	18500000	5		Ajap_LG01	57850000	57870000	1		Ajap_LG01	18400001	18500000	4.64386		Aful_LG01	18400001	18500000	2.32193		Aful_LG01	18400001	18500000	1		Aful_LG01	18400001	18500000	1		Ajap_LG01	18400001	18500000	0		Aful_LG01 180585560 180594956 Ajap_LG01 31592500 31601859 color=242,185,178
Ajap_LG01	18500001	18600000	0.2717		Ajap_LG04	18500001	18600000	1		Ajap_LG01	58150000	58170000	1		Ajap_LG01	18500001	18600000	4.64386		Aful_LG01	18500001	18600000	4.24793		Aful_LG01	18500001	18600000	3.32193		Aful_LG01	18500001	18600000	2.32193		Ajap_LG01	18500001	18600000	0		Aful_LG01 180675544 180682852 Ajap_LG01 31688686 31695996 color=242,185,178
Ajap_LG01	18600001	18700000	0.27182		Ajap_LG04	18600001	18700000	5		Ajap_LG01	58330000	58350000	1		Ajap_LG01	18600001	18700000	6.14975		Aful_LG01	18600001	18700000	3.80735		Aful_LG01	18600001	18700000	1.58496		Aful_LG01	18600001	18700000	2.58496		Ajap_LG01	18600001	18700000	0		Aful_LG01 180982123 180987408 Ajap_LG01 32029545 32034816 color=242,185,178
Ajap_LG01	18700001	18800000	0.26818		Ajap_LG04	18700001	18800000	10		Ajap_LG01	58550000	58570000	1		Ajap_LG01	18700001	18800000	5.2854		Aful_LG01	18700001	18800000	3		Aful_LG01	18700001	18800000	2.32193		Aful_LG01	18700001	18800000	1.58496		Ajap_LG01	18700001	18800000	0		Aful_LG01 181175606 181182493 Ajap_LG01 32264484 32271410 color=242,185,178
Ajap_LG01	18800001	18900000	0.26622		Ajap_LG04	18800001	18900000	5		Ajap_LG01	59310000	59330000	1		Ajap_LG01	18800001	18900000	4.80735		Aful_LG01	18800001	18900000	2.58496		Aful_LG01	18800001	18900000	1		Aful_LG01	18800001	18900000	1.58496		Ajap_LG01	18800001	18900000	0		Aful_LG01 181471104 181477223 Ajap_LG01 32551089 32557233 color=242,185,178
Ajap_LG01	18900001	19000000	0.27885		Ajap_LG04	18900001	19000000	2		Ajap_LG01	59610000	59630000	1		Ajap_LG01	18900001	19000000	4.32193		Aful_LG01	18900001	19000000	3		Aful_LG01	18900001	19000000	1.58496		Aful_LG01	18900001	19000000	1.58496		Ajap_LG01	18900001	19000000	0		Aful_LG01 181478159 181483504 Ajap_LG01 32558730 32563983 color=242,185,178
Ajap_LG01	19000001	19100000	0.26476		Ajap_LG04	19000001	19100000	3		Ajap_LG01	59830000	59850000	1		Ajap_LG01	19000001	19100000	5.24793		Aful_LG01	19000001	19100000	1.58496		Aful_LG01	19000001	19100000	1		Aful_LG01	19000001	19100000	1		Ajap_LG01	19000001	19100000	0		Aful_LG01 181926670 181931752 Ajap_LG01 33131147 33136224 color=242,185,178
Ajap_LG01	19100001	19200000	0.29192		Ajap_LG04	19100001	19200000	3		Ajap_LG01	60090000	60110000	1		Ajap_LG01	19100001	19200000	3.90689		Aful_LG01	19100001	19200000	2.58496		Aful_LG01	19100001	19200000	1.58496		Aful_LG01	19100001	19200000	0		Ajap_LG01	19100001	19200000	0		Aful_LG01 181961935 181967391 Ajap_LG01 33173566 33179023 color=242,185,178
Ajap_LG01	19200001	19300000	0.30397		Ajap_LG04	19200001	19300000	4		Ajap_LG01	60330000	60350000	1		Ajap_LG01	19200001	19300000	4.80735		Aful_LG01	19200001	19300000	3		Aful_LG01	19200001	19300000	1		Aful_LG01	19200001	19300000	2		Ajap_LG01	19200001	19300000	0		Aful_LG01 182446517 182451779 Ajap_LG01 33667006 33672247 color=242,185,178
Ajap_LG01	19300001	19400000	0.2878		Ajap_LG04	19300001	19400000	5		Ajap_LG01	61050000	61070000	1		Ajap_LG01	19300001	19400000	4.32193		Aful_LG01	19300001	19400000	2.32193		Aful_LG01	19300001	19400000	0		Aful_LG01	19300001	19400000	1.58496		Ajap_LG01	19300001	19400000	0		Aful_LG01 182591942 182598174 Ajap_LG01 33834896 33841152 color=242,185,178
Ajap_LG01	19400001	19500000	0.28917		Ajap_LG04	19400001	19500000	1		Ajap_LG01	61410000	61430000	1		Ajap_LG01	19400001	19500000	3.80735		Aful_LG01	19400001	19500000	3.32193		Aful_LG01	19400001	19500000	0		Aful_LG01	19400001	19500000	1		Ajap_LG01	19400001	19500000	0		Aful_LG01 182751420 182757868 Ajap_LG01 33993217 33999612 color=242,185,178
Ajap_LG01	19500001	19600000	0.30721		Ajap_LG04	19500001	19600000	10		Ajap_LG01	61590000	61610000	1		Ajap_LG01	19500001	19600000	3.80735		Aful_LG01	19500001	19600000	4.16993		Aful_LG01	19500001	19600000	3		Aful_LG01	19500001	19600000	2.80735		Ajap_LG01	19500001	19600000	0		Aful_LG01 182979900 182985624 Ajap_LG01 34234735 34240433 color=242,185,178
Ajap_LG01	19600001	19700000	0.28921		Ajap_LG04	19600001	19700000	7		Ajap_LG01	61770000	61790000	1		Ajap_LG01	19600001	19700000	5.88264		Aful_LG01	19600001	19700000	4.45943		Aful_LG01	19600001	19700000	3		Aful_LG01	19600001	19700000	2.32193		Ajap_LG01	19600001	19700000	0		Aful_LG01 183121429 183128561 Ajap_LG01 34395045 34402245 color=242,185,178
Ajap_LG01	19700001	19800000	0.2733		Ajap_LG04	19700001	19800000	8		Ajap_LG01	62230000	62250000	1		Ajap_LG01	19700001	19800000	6.9542		Aful_LG01	19700001	19800000	3.16993		Aful_LG01	19700001	19800000	1.58496		Aful_LG01	19700001	19800000	2		Ajap_LG01	19700001	19800000	0		Aful_LG01 183146280 183152053 Ajap_LG01 34414602 34420360 color=242,185,178
Ajap_LG01	19800001	19900000	0.2597		Ajap_LG04	19800001	19900000	7		Ajap_LG01	63010000	63030000	1		Ajap_LG01	19800001	19900000	7.16993		Aful_LG01	19800001	19900000	3		Aful_LG01	19800001	19900000	0		Aful_LG01	19800001	19900000	1		Ajap_LG01	19800001	19900000	0		Aful_LG01 183521333 183526938 Ajap_LG01 34833493 34839070 color=242,185,178
Ajap_LG01	19900001	20000000	0.29014		Ajap_LG04	19900001	20000000	7		Ajap_LG01	63790000	63810000	1		Ajap_LG01	19900001	20000000	7.32193		Aful_LG01	19900001	20000000	4.32193		Aful_LG01	19900001	20000000	2.32193		Aful_LG01	19900001	20000000	2.32193		Ajap_LG01	19900001	20000000	0		Aful_LG01 183762832 183768173 Ajap_LG01 35091556 35096915 color=242,185,178
Ajap_LG01	20000001	20100000	0.27466		Ajap_LG04	20000001	20100000	3		Ajap_LG01	64430000	64450000	1		Ajap_LG01	20000001	20100000	6.40939		Aful_LG01	20000001	20100000	2.32193		Aful_LG01	20000001	20100000	1.58496		Aful_LG01	20000001	20100000	1		Ajap_LG01	20000001	20100000	0		Aful_LG01 184011460 184016588 Ajap_LG01 35452319 35457443 color=242,185,178
Ajap_LG01	20100001	20200000	0.28112		Ajap_LG04	20100001	20200000	3		Ajap_LG01	64610000	64630000	1		Ajap_LG01	20100001	20200000	7.2384		Aful_LG01	20100001	20200000	3		Aful_LG01	20100001	20200000	0		Aful_LG01	20100001	20200000	1		Ajap_LG01	20100001	20200000	0		Aful_LG01 184241720 184248563 Ajap_LG01 35700856 35707685 color=242,185,178
Ajap_LG01	20200001	20300000	0.29573		Ajap_LG04	20200001	20300000	1		Ajap_LG01	65270000	65290000	1		Ajap_LG01	20200001	20300000	7.18982		Aful_LG01	20200001	20300000	3.58496		Aful_LG01	20200001	20300000	2		Aful_LG01	20200001	20300000	0		Ajap_LG01	20200001	20300000	0		Aful_LG01 184678149 184685946 Ajap_LG01 36102563 36110335 color=242,185,178
Ajap_LG01	20300001	20400000	0.29675		Ajap_LG04	20300001	20400000	1		Ajap_LG01	65790000	65810000	1		Ajap_LG01	20300001	20400000	7.62936		Aful_LG01	20300001	20400000	3		Aful_LG01	20300001	20400000	1		Aful_LG01	20300001	20400000	0		Ajap_LG01	20300001	20400000	0		Aful_LG01 184855426 184861244 Ajap_LG01 36344150 36349965 color=242,185,178
Ajap_LG01	20400001	20500000	0.28696		Ajap_LG04	20400001	20500000	10		Ajap_LG01	66030000	66050000	1		Ajap_LG01	20400001	20500000	7.64386		Aful_LG01	20400001	20500000	1		Aful_LG01	20400001	20500000	0		Aful_LG01	20400001	20500000	1		Ajap_LG01	20400001	20500000	0		Aful_LG01 185106723 185112483 Ajap_LG01 36624771 36630510 color=242,185,178
Ajap_LG01	20500001	20600000	0.3015		Ajap_LG04	20500001	20600000	7		Ajap_LG01	67510000	67530000	1		Ajap_LG01	20500001	20600000	7.7211		Aful_LG01	20500001	20600000	2.80735		Aful_LG01	20500001	20600000	1.58496		Aful_LG01	20500001	20600000	1		Ajap_LG01	20500001	20600000	0		Aful_LG01 185702369 185707706 Ajap_LG01 37255763 37261075 color=242,185,178
Ajap_LG01	20600001	20700000	0.28975		Ajap_LG04	20600001	20700000	1		Ajap_LG01	67770000	67790000	1		Ajap_LG01	20600001	20700000	7.59991		Aful_LG01	20600001	20700000	3		Aful_LG01	20600001	20700000	1.58496		Aful_LG01	20600001	20700000	1		Ajap_LG01	20600001	20700000	0		Aful_LG01 185755332 185761988 Ajap_LG01 37308801 37315492 color=242,185,178
Ajap_LG01	20700001	20800000	0.28849		Ajap_LG04	20700001	20800000	0		Ajap_LG01	68250000	68270000	1		Ajap_LG01	20700001	20800000	7.45121		Aful_LG01	20700001	20800000	3.16993		Aful_LG01	20700001	20800000	2.32193		Aful_LG01	20700001	20800000	1.58496		Ajap_LG01	20700001	20800000	0		Aful_LG01 186124332 186129815 Ajap_LG01 37793803 37799246 color=242,185,178
Ajap_LG01	20800001	20900000	0.31326		Ajap_LG04	20800001	20900000	1		Ajap_LG01	68570000	68590000	1		Ajap_LG01	20800001	20900000	7.33985		Aful_LG01	20800001	20900000	3.32193		Aful_LG01	20800001	20900000	2.32193		Aful_LG01	20800001	20900000	1		Ajap_LG01	20800001	20900000	0		Aful_LG01 186723415 186728984 Ajap_LG01 38464079 38469632 color=242,185,178
Ajap_LG01	20900001	21000000	0.3028		Ajap_LG04	20900001	21000000	4		Ajap_LG01	69450000	69470000	1		Ajap_LG01	20900001	21000000	7.45121		Aful_LG01	20900001	21000000	4.24793		Aful_LG01	20900001	21000000	2.58496		Aful_LG01	20900001	21000000	2.32193		Ajap_LG01	20900001	21000000	0		Aful_LG01 186728986 186735520 Ajap_LG01 38469633 38476160 color=242,185,178
Ajap_LG01	21000001	21100000	0.30261		Ajap_LG04	21000001	21100000	10		Ajap_LG01	69650000	69670000	1		Ajap_LG01	21000001	21100000	7.42626		Aful_LG01	21000001	21100000	3.16993		Aful_LG01	21000001	21100000	1		Aful_LG01	21000001	21100000	2.32193		Ajap_LG01	21000001	21100000	0		Aful_LG01 186776361 186782122 Ajap_LG01 38684998 38690816 color=242,185,178
Ajap_LG01	21100001	21200000	0.30366		Ajap_LG04	21100001	21200000	8		Ajap_LG01	70490000	70510000	1		Ajap_LG01	21100001	21200000	7.58496		Aful_LG01	21100001	21200000	2.80735		Aful_LG01	21100001	21200000	2		Aful_LG01	21100001	21200000	0		Ajap_LG01	21100001	21200000	0		Aful_LG01 186818655 186823916 Ajap_LG01 38727785 38733047 color=242,185,178
Ajap_LG01	21200001	21300000	0.26154		Ajap_LG04	21200001	21300000	4		Ajap_LG01	70850000	70870000	1		Ajap_LG01	21200001	21300000	6.08746		Aful_LG01	21200001	21300000	2		Aful_LG01	21200001	21300000	1		Aful_LG01	21200001	21300000	1		Ajap_LG01	21200001	21300000	0		Aful_LG01 187195910 187201448 Ajap_LG01 39096321 39101861 color=242,185,178
Ajap_LG01	21300001	21400000	0.2744		Ajap_LG04	21300001	21400000	3		Ajap_LG01	71730000	71750000	1		Ajap_LG01	21300001	21400000	5.12928		Aful_LG01	21300001	21400000	2		Aful_LG01	21300001	21400000	1.58496		Aful_LG01	21300001	21400000	0		Ajap_LG01	21300001	21400000	1		Aful_LG01 187243307 187249828 Ajap_LG01 39147162 39153664 color=242,185,178
Ajap_LG01	21400001	21500000	0.27231		Ajap_LG04	21400001	21500000	0		Ajap_LG01	71910000	71930000	1		Ajap_LG01	21400001	21500000	4.45943		Aful_LG01	21400001	21500000	1.58496		Aful_LG01	21400001	21500000	0		Aful_LG01	21400001	21500000	0		Ajap_LG01	21400001	21500000	0		Aful_LG01 187327445 187332646 Ajap_LG01 39245731 39250928 color=242,185,178
Ajap_LG01	21500001	21600000	0.28513		Ajap_LG04	21500001	21600000	5		Ajap_LG01	72410000	72430000	1		Ajap_LG01	21500001	21600000	4.39232		Aful_LG01	21500001	21600000	1.58496		Aful_LG01	21500001	21600000	1		Aful_LG01	21500001	21600000	0		Ajap_LG01	21500001	21600000	0		Aful_LG01 187566752 187571922 Ajap_LG01 39478556 39483741 color=242,185,178
Ajap_LG01	21600001	21700000	0.26971		Ajap_LG04	21600001	21700000	1		Ajap_LG01	72830000	72850000	1		Ajap_LG01	21600001	21700000	5.83289		Aful_LG01	21600001	21700000	3.80735		Aful_LG01	21600001	21700000	2		Aful_LG01	21600001	21700000	2		Ajap_LG01	21600001	21700000	0		Aful_LG01 545290 554551 Ajap_LG01 215767511 215776751 color=242,185,178
Ajap_LG01	21700001	21800000	0.26663		Ajap_LG04	21700001	21800000	3		Ajap_LG01	73170000	73190000	1		Ajap_LG01	21700001	21800000	5		Aful_LG01	21700001	21800000	3.70044		Aful_LG01	21700001	21800000	1.58496		Aful_LG01	21700001	21800000	2.58496		Ajap_LG01	21700001	21800000	0		Aful_LG01 1078119 1085433 Ajap_LG01 215212028 215219338 color=242,185,178
Ajap_LG01	21800001	21900000	0.26486		Ajap_LG04	21800001	21900000	3		Ajap_LG01	73770000	73790000	1		Ajap_LG01	21800001	21900000	4.75489		Aful_LG01	21800001	21900000	2.32193		Aful_LG01	21800001	21900000	1		Aful_LG01	21800001	21900000	1.58496		Ajap_LG01	21800001	21900000	0		Aful_LG01 1133016 1141156 Ajap_LG01 215150998 215159150 color=242,185,178
Ajap_LG01	21900001	22000000	0.27233		Ajap_LG04	21900001	22000000	4		Ajap_LG01	74150000	74170000	1		Ajap_LG01	21900001	22000000	5.42626		Aful_LG01	21900001	22000000	3.70044		Aful_LG01	21900001	22000000	0		Aful_LG01	21900001	22000000	3		Ajap_LG01	21900001	22000000	0		Aful_LG01 1650316 1658525 Ajap_LG01 214605465 214613651 color=242,185,178
Ajap_LG01	22000001	22100000	0.25712		Ajap_LG04	22000001	22100000	7		Ajap_LG01	74410000	74430000	1		Ajap_LG01	22000001	22100000	5.24793		Aful_LG01	22000001	22100000	2		Aful_LG01	22000001	22100000	0		Aful_LG01	22000001	22100000	1		Ajap_LG01	22000001	22100000	0		Aful_LG01 1658573 1663634 Ajap_LG01 214600379 214605422 color=242,185,178
Ajap_LG01	22100001	22200000	0.26622		Ajap_LG04	22100001	22200000	6		Ajap_LG01	75750000	75770000	1		Ajap_LG01	22100001	22200000	4.32193		Aful_LG01	22100001	22200000	2		Aful_LG01	22100001	22200000	1		Aful_LG01	22100001	22200000	1.58496		Ajap_LG01	22100001	22200000	0		Aful_LG01 1670897 1676355 Ajap_LG01 214587501 214592951 color=242,185,178
Ajap_LG01	22200001	22300000	0.27155		Ajap_LG04	22200001	22300000	11		Ajap_LG01	76550000	76570000	1		Ajap_LG01	22200001	22300000	4.90689		Aful_LG01	22200001	22300000	3.70044		Aful_LG01	22200001	22300000	2.58496		Aful_LG01	22200001	22300000	2.32193		Ajap_LG01	22200001	22300000	0		Aful_LG01 1688142 1693681 Ajap_LG01 214570804 214576361 color=242,185,178
Ajap_LG01	22300001	22400000	0.29881		Ajap_LG04	22300001	22400000	5		Ajap_LG01	76730000	76750000	1		Ajap_LG01	22300001	22400000	3.70044		Aful_LG01	22300001	22400000	2.32193		Aful_LG01	22300001	22400000	0		Aful_LG01	22300001	22400000	0		Ajap_LG01	22300001	22400000	0		Aful_LG01 2042755 2049222 Ajap_LG01 214189654 214196169 color=242,185,178
Ajap_LG01	22400001	22500000	0.27169		Ajap_LG04	22400001	22500000	3		Ajap_LG01	76930000	76950000	1		Ajap_LG01	22400001	22500000	5.90689		Aful_LG01	22400001	22500000	3.16993		Aful_LG01	22400001	22500000	1.58496		Aful_LG01	22400001	22500000	2.32193		Ajap_LG01	22400001	22500000	0		Aful_LG01 2080761 2087398 Ajap_LG01 214152662 214159359 color=242,185,178
Ajap_LG01	22500001	22600000	0.2709		Ajap_LG04	22500001	22600000	25		Ajap_LG01	77570000	77590000	1		Ajap_LG01	22500001	22600000	5.24793		Aful_LG01	22500001	22600000	3.70044		Aful_LG01	22500001	22600000	2.32193		Aful_LG01	22500001	22600000	2		Ajap_LG01	22500001	22600000	0		Aful_LG01 2129922 2134953 Ajap_LG01 214106112 214111149 color=242,185,178
Ajap_LG01	22600001	22700000	0.2725		Ajap_LG04	22600001	22700000	5		Ajap_LG01	77910000	77930000	1		Ajap_LG01	22600001	22700000	5.35755		Aful_LG01	22600001	22700000	3.32193		Aful_LG01	22600001	22700000	2		Aful_LG01	22600001	22700000	1		Ajap_LG01	22600001	22700000	0		Aful_LG01 2137260 2142677 Ajap_LG01 214098481 214103895 color=242,185,178
Ajap_LG01	22700001	22800000	0.27791		Ajap_LG04	22700001	22800000	9		Ajap_LG01	78610000	78630000	1		Ajap_LG01	22700001	22800000	5.35755		Aful_LG01	22700001	22800000	3.58496		Aful_LG01	22700001	22800000	2.80735		Aful_LG01	22700001	22800000	1.58496		Ajap_LG01	22700001	22800000	0		Aful_LG01 2152162 2158750 Ajap_LG01 214081536 214088123 color=242,185,178
Ajap_LG01	22800001	22900000	0.28443		Ajap_LG04	22800001	22900000	3		Ajap_LG01	78970000	78990000	1		Ajap_LG01	22800001	22900000	6.52356		Aful_LG01	22800001	22900000	2		Aful_LG01	22800001	22900000	0		Aful_LG01	22800001	22900000	1.58496		Ajap_LG01	22800001	22900000	0		Aful_LG01 2257868 2264126 Ajap_LG01 213968791 213975043 color=242,185,178
Ajap_LG01	22900001	23000000	0.25119		Ajap_LG04	22900001	23000000	5		Ajap_LG01	79430000	79450000	1		Ajap_LG01	22900001	23000000	6.18982		Aful_LG01	22900001	23000000	3.16993		Aful_LG01	22900001	23000000	2		Aful_LG01	22900001	23000000	1.58496		Ajap_LG01	22900001	23000000	0		Aful_LG01 2324515 2330670 Ajap_LG01 213901462 213907679 color=242,185,178
Ajap_LG01	23000001	23100000	0.29403		Ajap_LG04	23000001	23100000	1		Ajap_LG01	80930000	80950000	1		Ajap_LG01	23000001	23100000	3.16993		Aful_LG01	23000001	23100000	3		Aful_LG01	23000001	23100000	1.58496		Aful_LG01	23000001	23100000	1.58496		Ajap_LG01	23000001	23100000	0		Aful_LG01 2421036 2426315 Ajap_LG01 213805915 213811199 color=242,185,178
Ajap_LG01	23100001	23200000	0.29234		Ajap_LG04	23100001	23200000	2		Ajap_LG01	81590000	81610000	1		Ajap_LG01	23100001	23200000	5.12928		Aful_LG01	23100001	23200000	4.64386		Aful_LG01	23100001	23200000	3		Aful_LG01	23100001	23200000	3		Ajap_LG01	23100001	23200000	0		Aful_LG01 2632446 2638586 Ajap_LG01 213590689 213596828 color=242,185,178
Ajap_LG01	23200001	23300000	0.27246		Ajap_LG04	23200001	23300000	5		Ajap_LG01	81730000	81750000	1		Ajap_LG01	23200001	23300000	4.58496		Aful_LG01	23200001	23300000	2.32193		Aful_LG01	23200001	23300000	1		Aful_LG01	23200001	23300000	1		Ajap_LG01	23200001	23300000	0		Aful_LG01 2646510 2652895 Ajap_LG01 213577773 213584205 color=242,185,178
Ajap_LG01	23300001	23400000	0.25764		Ajap_LG04	23300001	23400000	4		Ajap_LG01	81970000	81990000	1		Ajap_LG01	23300001	23400000	5.45943		Aful_LG01	23300001	23400000	2.80735		Aful_LG01	23300001	23400000	1		Aful_LG01	23300001	23400000	1.58496		Ajap_LG01	23300001	23400000	0		Aful_LG01 2699585 2705139 Ajap_LG01 213524809 213530380 color=242,185,178
Ajap_LG01	23400001	23500000	0.26858		Ajap_LG04	23400001	23500000	2		Ajap_LG01	82790000	82810000	1		Ajap_LG01	23400001	23500000	5.75489		Aful_LG01	23400001	23500000	2.32193		Aful_LG01	23400001	23500000	1		Aful_LG01	23400001	23500000	1		Ajap_LG01	23400001	23500000	0		Aful_LG01 3119313 3124634 Ajap_LG01 213075464 213080784 color=242,185,178
Ajap_LG01	23500001	23600000	0.26755		Ajap_LG04	23500001	23600000	10		Ajap_LG01	83070000	83090000	1		Ajap_LG01	23500001	23600000	5.20945		Aful_LG01	23500001	23600000	3.58496		Aful_LG01	23500001	23600000	2		Aful_LG01	23500001	23600000	0		Ajap_LG01	23500001	23600000	0		Aful_LG01 3271681 3277459 Ajap_LG01 212902252 212907992 color=242,185,178
Ajap_LG01	23600001	23700000	0.27071		Ajap_LG04	23600001	23700000	5		Ajap_LG01	83770000	83790000	1		Ajap_LG01	23600001	23700000	5.55459		Aful_LG01	23600001	23700000	3.16993		Aful_LG01	23600001	23700000	1.58496		Aful_LG01	23600001	23700000	1.58496		Ajap_LG01	23600001	23700000	0		Aful_LG01 3301358 3309512 Ajap_LG01 212865024 212873215 color=242,185,178
Ajap_LG01	23700001	23800000	0.27001		Ajap_LG04	23700001	23800000	5		Ajap_LG01	83950000	83970000	1		Ajap_LG01	23700001	23800000	4.75489		Aful_LG01	23700001	23800000	1		Aful_LG01	23700001	23800000	0		Aful_LG01	23700001	23800000	1		Ajap_LG01	23700001	23800000	0		Aful_LG01 3328536 3333684 Ajap_LG01 212840448 212845603 color=242,185,178
Ajap_LG01	23800001	23900000	0.27385		Ajap_LG04	23800001	23900000	6		Ajap_LG01	84370000	84390000	1		Ajap_LG01	23800001	23900000	5.52356		Aful_LG01	23800001	23900000	1.58496		Aful_LG01	23800001	23900000	1		Aful_LG01	23800001	23900000	0		Ajap_LG01	23800001	23900000	0		Aful_LG01 3366198 3374075 Ajap_LG01 212799723 212807679 color=242,185,178
Ajap_LG01	23900001	24000000	0.27165		Ajap_LG04	23900001	24000000	6		Ajap_LG01	84650000	84670000	1		Ajap_LG01	23900001	24000000	5.70044		Aful_LG01	23900001	24000000	3.80735		Aful_LG01	23900001	24000000	2.58496		Aful_LG01	23900001	24000000	1.58496		Ajap_LG01	23900001	24000000	0		Aful_LG01 3642188 3649502 Ajap_LG01 212471808 212479142 color=242,185,178
Ajap_LG01	24000001	24100000	0.27181		Ajap_LG04	24000001	24100000	3		Ajap_LG01	85250000	85270000	1		Ajap_LG01	24000001	24100000	5.04439		Aful_LG01	24000001	24100000	2		Aful_LG01	24000001	24100000	1		Aful_LG01	24000001	24100000	1		Ajap_LG01	24000001	24100000	0		Aful_LG01 3704818 3710429 Ajap_LG01 212418747 212424399 color=242,185,178
Ajap_LG01	24100001	24200000	0.27355		Ajap_LG04	24100001	24200000	4		Ajap_LG01	85510000	85530000	1		Ajap_LG01	24100001	24200000	5.45943		Aful_LG01	24100001	24200000	3.45943		Aful_LG01	24100001	24200000	1.58496		Aful_LG01	24100001	24200000	2.32193		Ajap_LG01	24100001	24200000	0		Aful_LG01 3825188 3832867 Ajap_LG01 212293713 212301392 color=242,185,178
Ajap_LG01	24200001	24300000	0.27195		Ajap_LG04	24200001	24300000	8		Ajap_LG01	85750000	85770000	1		Ajap_LG01	24200001	24300000	6.06609		Aful_LG01	24200001	24300000	4.64386		Aful_LG01	24200001	24300000	3.58496		Aful_LG01	24200001	24300000	1		Ajap_LG01	24200001	24300000	0		Aful_LG01 4097028 4105640 Ajap_LG01 212024086 212032732 color=242,185,178
Ajap_LG01	24300001	24400000	0.27483		Ajap_LG04	24300001	24400000	13		Ajap_LG01	86770000	86790000	1		Ajap_LG01	24300001	24400000	5.52356		Aful_LG01	24300001	24400000	5		Aful_LG01	24300001	24400000	3.45943		Aful_LG01	24300001	24400000	3.16993		Ajap_LG01	24300001	24400000	0		Aful_LG01 4223634 4231782 Ajap_LG01 211865632 211873791 color=242,185,178
Ajap_LG01	24400001	24500000	0.27654		Ajap_LG04	24400001	24500000	6		Ajap_LG01	86950000	86970000	1		Ajap_LG01	24400001	24500000	4.9542		Aful_LG01	24400001	24500000	3		Aful_LG01	24400001	24500000	1.58496		Aful_LG01	24400001	24500000	1.58496		Ajap_LG01	24400001	24500000	0		Aful_LG01 4254778 4260192 Ajap_LG01 211837140 211842562 color=242,185,178
Ajap_LG01	24500001	24600000	0.25876		Ajap_LG04	24500001	24600000	4		Ajap_LG01	87190000	87210000	1		Ajap_LG01	24500001	24600000	5.75489		Aful_LG01	24500001	24600000	3.45943		Aful_LG01	24500001	24600000	1.58496		Aful_LG01	24500001	24600000	2		Ajap_LG01	24500001	24600000	0		Aful_LG01 4302134 4309643 Ajap_LG01 211788461 211795967 color=242,185,178
Ajap_LG01	24600001	24700000	0.26863		Ajap_LG04	24600001	24700000	2		Ajap_LG01	87330000	87350000	1		Ajap_LG01	24600001	24700000	4.90689		Aful_LG01	24600001	24700000	5.32193		Aful_LG01	24600001	24700000	4.08746		Aful_LG01	24600001	24700000	3.45943		Ajap_LG01	24600001	24700000	0		Aful_LG01 24493469 24498961 Ajap_LG01 190072018 190077628 color=242,185,178
Ajap_LG01	24700001	24800000	0.26033		Ajap_LG04	24700001	24800000	4		Ajap_LG01	88170000	88190000	1		Ajap_LG01	24700001	24800000	6.04439		Aful_LG01	24700001	24800000	4		Aful_LG01	24700001	24800000	2.58496		Aful_LG01	24700001	24800000	2.80735		Ajap_LG01	24700001	24800000	0		Aful_LG01 24519485 24524638 Ajap_LG01 190047179 190052350 color=242,185,178
Ajap_LG01	24800001	24900000	0.25959		Ajap_LG04	24800001	24900000	5		Ajap_LG01	88770000	88790000	1		Ajap_LG01	24800001	24900000	6.20945		Aful_LG01	24800001	24900000	3		Aful_LG01	24800001	24900000	1.58496		Aful_LG01	24800001	24900000	1		Ajap_LG01	24800001	24900000	0		Aful_LG01 24574852 24581471 Ajap_LG01 189968384 189974982 color=242,185,178
Ajap_LG01	24900001	25000000	0.25765		Ajap_LG04	24900001	25000000	3		Ajap_LG01	89070000	89090000	1		Ajap_LG01	24900001	25000000	5.45943		Aful_LG01	24900001	25000000	2.58496		Aful_LG01	24900001	25000000	1		Aful_LG01	24900001	25000000	1		Ajap_LG01	24900001	25000000	1		Aful_LG01 24843229 24848248 Ajap_LG01 189683821 189688838 color=242,185,178
Ajap_LG01	25000001	25100000	0.25612		Ajap_LG04	25000001	25100000	1		Ajap_LG01	89430000	89450000	1		Ajap_LG01	25000001	25100000	6.06609		Aful_LG01	25000001	25100000	3.32193		Aful_LG01	25000001	25100000	2.58496		Aful_LG01	25000001	25100000	2.32193		Ajap_LG01	25000001	25100000	0		Aful_LG01 24905926 24912469 Ajap_LG01 189620225 189626759 color=242,185,178
Ajap_LG01	25100001	25200000	0.26281		Ajap_LG04	25100001	25200000	9		Ajap_LG01	90450000	90470000	1		Ajap_LG01	25100001	25200000	4.75489		Aful_LG01	25100001	25200000	3.16993		Aful_LG01	25100001	25200000	1.58496		Aful_LG01	25100001	25200000	1.58496		Ajap_LG01	25100001	25200000	0		Aful_LG01 25245102 25254370 Ajap_LG01 189283274 189292543 color=242,185,178
Ajap_LG01	25200001	25300000	0.27716		Ajap_LG04	25200001	25300000	6		Ajap_LG01	91350000	91370000	1		Ajap_LG01	25200001	25300000	4.64386		Aful_LG01	25200001	25300000	3.16993		Aful_LG01	25200001	25300000	0		Aful_LG01	25200001	25300000	2.58496		Ajap_LG01	25200001	25300000	0		Aful_LG01 25373750 25379198 Ajap_LG01 189148289 189153783 color=242,185,178
Ajap_LG01	25300001	25400000	0.28969		Ajap_LG04	25300001	25400000	2		Ajap_LG01	91670000	91690000	1		Ajap_LG01	25300001	25400000	4.52356		Aful_LG01	25300001	25400000	4.16993		Aful_LG01	25300001	25400000	2.80735		Aful_LG01	25300001	25400000	2.80735		Ajap_LG01	25300001	25400000	0		Aful_LG01 25438458 25448704 Ajap_LG01 189072228 189082516 color=242,185,178
Ajap_LG01	25400001	25500000	0.27208		Ajap_LG04	25400001	25500000	2		Ajap_LG01	91850000	91870000	1		Ajap_LG01	25400001	25500000	5.12928		Aful_LG01	25400001	25500000	3.70044		Aful_LG01	25400001	25500000	1		Aful_LG01	25400001	25500000	1.58496		Ajap_LG01	25400001	25500000	0		Aful_LG01 25515437 25522857 Ajap_LG01 188985344 188992780 color=242,185,178
Ajap_LG01	25500001	25600000	0.27173		Ajap_LG04	25500001	25600000	6		Ajap_LG01	92070000	92090000	1		Ajap_LG01	25500001	25600000	5.78136		Aful_LG01	25500001	25600000	4.39232		Aful_LG01	25500001	25600000	2.58496		Aful_LG01	25500001	25600000	3.32193		Ajap_LG01	25500001	25600000	0		Aful_LG01 25530607 25536113 Ajap_LG01 188970615 188976122 color=242,185,178
Ajap_LG01	25600001	25700000	0.27087		Ajap_LG04	25600001	25700000	9		Ajap_LG01	93390000	93410000	1		Ajap_LG01	25600001	25700000	5.2854		Aful_LG01	25600001	25700000	4.24793		Aful_LG01	25600001	25700000	2.80735		Aful_LG01	25600001	25700000	2.32193		Ajap_LG01	25600001	25700000	0		Aful_LG01 25581186 25587556 Ajap_LG01 188921616 188928009 color=242,185,178
Ajap_LG01	25700001	25800000	0.26342		Ajap_LG04	25700001	25800000	5		Ajap_LG01	95910000	95930000	1		Ajap_LG01	25700001	25800000	5.78136		Aful_LG01	25700001	25800000	3.16993		Aful_LG01	25700001	25800000	1		Aful_LG01	25700001	25800000	1		Ajap_LG01	25700001	25800000	0		Aful_LG01 25899909 25905444 Ajap_LG01 188584401 188589949 color=242,185,178
Ajap_LG01	25800001	25900000	0.26915		Ajap_LG04	25800001	25900000	2		Ajap_LG01	96530000	96550000	1		Ajap_LG01	25800001	25900000	5.93074		Aful_LG01	25800001	25900000	3.45943		Aful_LG01	25800001	25900000	2		Aful_LG01	25800001	25900000	2.58496		Ajap_LG01	25800001	25900000	0		Aful_LG01 25924263 25929919 Ajap_LG01 188560354 188565941 color=242,185,178
Ajap_LG01	25900001	26000000	0.27398		Ajap_LG04	25900001	26000000	5		Ajap_LG01	97810000	97830000	1		Ajap_LG01	25900001	26000000	6.02237		Aful_LG01	25900001	26000000	3.58496		Aful_LG01	25900001	26000000	0		Aful_LG01	25900001	26000000	3		Ajap_LG01	25900001	26000000	0		Aful_LG01 26002942 26008718 Ajap_LG01 188469248 188475025 color=242,185,178
Ajap_LG01	26000001	26100000	0.28647		Ajap_LG04	26000001	26100000	6		Ajap_LG01	98010000	98030000	1		Ajap_LG01	26000001	26100000	6.49185		Aful_LG01	26000001	26100000	2.80735		Aful_LG01	26000001	26100000	1.58496		Aful_LG01	26000001	26100000	1.58496		Ajap_LG01	26000001	26100000	0		Aful_LG01 26055663 26060778 Ajap_LG01 188414296 188419356 color=242,185,178
Ajap_LG01	26100001	26200000	0.26131		Ajap_LG04	26100001	26200000	7		Ajap_LG01	98210000	98230000	1		Ajap_LG01	26100001	26200000	5.78136		Aful_LG01	26100001	26200000	3.70044		Aful_LG01	26100001	26200000	1.58496		Aful_LG01	26100001	26200000	2.32193		Ajap_LG01	26100001	26200000	0		Aful_LG01 26218136 26223810 Ajap_LG01 188240639 188246313 color=242,185,178
Ajap_LG01	26200001	26300000	0.26725		Ajap_LG04	26200001	26300000	8		Ajap_LG01	98950000	98970000	1		Ajap_LG01	26200001	26300000	5.70044		Aful_LG01	26200001	26300000	4.39232		Aful_LG01	26200001	26300000	1.58496		Aful_LG01	26200001	26300000	2.80735		Ajap_LG01	26200001	26300000	0		Aful_LG01 26240179 26245477 Ajap_LG01 188217634 188222969 color=242,185,178
Ajap_LG01	26300001	26400000	0.26406		Ajap_LG04	26300001	26400000	3		Ajap_LG01	100470000	100490000	1		Ajap_LG01	26300001	26400000	4.90689		Aful_LG01	26300001	26400000	3.70044		Aful_LG01	26300001	26400000	2		Aful_LG01	26300001	26400000	2.58496		Ajap_LG01	26300001	26400000	0		Aful_LG01 26713323 26719608 Ajap_LG01 187623284 187629562 color=242,185,178
Ajap_LG01	26400001	26500000	0.28248		Ajap_LG04	26400001	26500000	6		Ajap_LG01	100690000	100710000	1		Ajap_LG01	26400001	26500000	5.64386		Aful_LG01	26400001	26500000	4.16993		Aful_LG01	26400001	26500000	2.58496		Aful_LG01	26400001	26500000	2.58496		Ajap_LG01	26400001	26500000	0		Aful_LG01 26743493 26749379 Ajap_LG01 187594479 187600357 color=242,185,178
Ajap_LG01	26500001	26600000	0.28103		Ajap_LG04	26500001	26600000	6		Ajap_LG01	101450000	101470000	1		Ajap_LG01	26500001	26600000	6.35755		Aful_LG01	26500001	26600000	5		Aful_LG01	26500001	26600000	3.58496		Aful_LG01	26500001	26600000	3.32193		Ajap_LG01	26500001	26600000	0		Aful_LG01 27729379 27736006 Ajap_LG01 186606952 186613578 color=242,185,178
Ajap_LG01	26600001	26700000	0.27219		Ajap_LG04	26600001	26700000	2		Ajap_LG01	101830000	101850000	1		Ajap_LG01	26600001	26700000	5.61471		Aful_LG01	26600001	26700000	5		Aful_LG01	26600001	26700000	2.80735		Aful_LG01	26600001	26700000	3.90689		Ajap_LG01	26600001	26700000	0		Aful_LG01 28226666 28232799 Ajap_LG01 186026025 186032132 color=242,185,178
Ajap_LG01	26700001	26800000	0.29115		Ajap_LG04	26700001	26800000	0		Ajap_LG01	102010000	102030000	1		Ajap_LG01	26700001	26800000	7.30378		Aful_LG01	26700001	26800000	3.32193		Aful_LG01	26700001	26800000	2		Aful_LG01	26700001	26800000	2		Ajap_LG01	26700001	26800000	0		Aful_LG01 28269904 28275740 Ajap_LG01 185983917 185989719 color=242,185,178
Ajap_LG01	26800001	26900000	0.26404		Ajap_LG04	26800001	26900000	3		Ajap_LG01	103230000	103250000	1		Ajap_LG01	26800001	26900000	5.2854		Aful_LG01	26800001	26900000	4.70044		Aful_LG01	26800001	26900000	2		Aful_LG01	26800001	26900000	1.58496		Ajap_LG01	26800001	26900000	0		Aful_LG01 28332933 28340033 Ajap_LG01 185919387 185926506 color=242,185,178
Ajap_LG01	26900001	27000000	0.25834		Ajap_LG04	26900001	27000000	2		Ajap_LG01	103490000	103510000	1		Ajap_LG01	26900001	27000000	5.20945		Aful_LG01	26900001	27000000	5.49185		Aful_LG01	26900001	27000000	4.32193		Aful_LG01	26900001	27000000	3.80735		Ajap_LG01	26900001	27000000	0		Aful_LG01 28350261 28355782 Ajap_LG01 185903635 185909137 color=242,185,178
Ajap_LG01	27000001	27100000	0.26831		Ajap_LG04	27000001	27100000	1		Ajap_LG01	104250000	104270000	1		Ajap_LG01	27000001	27100000	4.45943		Aful_LG01	27000001	27100000	3.16993		Aful_LG01	27000001	27100000	2.32193		Aful_LG01	27000001	27100000	1		Ajap_LG01	27000001	27100000	0		Aful_LG01 28410249 28415710 Ajap_LG01 185847411 185852935 color=242,185,178
Ajap_LG01	27100001	27200000	0.26628		Ajap_LG04	27100001	27200000	0		Ajap_LG01	104610000	104630000	1		Ajap_LG01	27100001	27200000	6.33985		Aful_LG01	27100001	27200000	4.45943		Aful_LG01	27100001	27200000	2.80735		Aful_LG01	27100001	27200000	1.58496		Ajap_LG01	27100001	27200000	0		Aful_LG01 28450134 28460292 Ajap_LG01 185803848 185813987 color=242,185,178
Ajap_LG01	27200001	27300000	0.25957		Ajap_LG04	27200001	27300000	1		Ajap_LG01	106810000	106830000	1		Ajap_LG01	27200001	27300000	4.9542		Aful_LG01	27200001	27300000	5.80735		Aful_LG01	27200001	27300000	4.75489		Aful_LG01	27200001	27300000	3.16993		Ajap_LG01	27200001	27300000	0		Aful_LG01 28489075 28494798 Ajap_LG01 185768310 185774054 color=242,185,178
Ajap_LG01	27300001	27400000	0.26128		Ajap_LG04	27300001	27400000	9		Ajap_LG01	107470000	107490000	1		Ajap_LG01	27300001	27400000	5.32193		Aful_LG01	27300001	27400000	5.08746		Aful_LG01	27300001	27400000	3.58496		Aful_LG01	27300001	27400000	3		Ajap_LG01	27300001	27400000	0		Aful_LG01 28544827 28551583 Ajap_LG01 185711664 185718409 color=242,185,178
Ajap_LG01	27400001	27500000	0.27249		Ajap_LG04	27400001	27500000	5		Ajap_LG01	107930000	107950000	1		Ajap_LG01	27400001	27500000	6.18982		Aful_LG01	27400001	27500000	5.93074		Aful_LG01	27400001	27500000	3.90689		Aful_LG01	27400001	27500000	4.75489		Ajap_LG01	27400001	27500000	0		Aful_LG01 28578781 28584708 Ajap_LG01 185679488 185685449 color=242,185,178
Ajap_LG01	27500001	27600000	0.30564		Ajap_LG04	27500001	27600000	1		Ajap_LG01	108470000	108490000	1		Ajap_LG01	27500001	27600000	6.2854		Aful_LG01	27500001	27600000	5.72792		Aful_LG01	27500001	27600000	4.16993		Aful_LG01	27500001	27600000	4.08746		Ajap_LG01	27500001	27600000	0		Aful_LG01 29340639 29348424 Ajap_LG01 184164792 184172543 color=242,185,178
Ajap_LG01	27600001	27700000	0.27012		Ajap_LG04	27600001	27700000	6		Ajap_LG01	109670000	109690000	1		Ajap_LG01	27600001	27700000	5.39232		Aful_LG01	27600001	27700000	5.75489		Aful_LG01	27600001	27700000	4.32193		Aful_LG01	27600001	27700000	3.58496		Ajap_LG01	27600001	27700000	0		Aful_LG01 29810268 29818926 Ajap_LG01 183625539 183634299 color=242,185,178
Ajap_LG01	27700001	27800000	0.28023		Ajap_LG04	27700001	27800000	3		Ajap_LG01	110450000	110470000	1		Ajap_LG01	27700001	27800000	7.35755		Aful_LG01	27700001	27800000	3.45943		Aful_LG01	27700001	27800000	1		Aful_LG01	27700001	27800000	2		Ajap_LG01	27700001	27800000	0		Aful_LG01 30102710 30108643 Ajap_LG01 183309293 183315254 color=242,185,178
Ajap_LG01	27800001	27900000	0.29644		Ajap_LG04	27800001	27900000	3		Ajap_LG01	110790000	110810000	1		Ajap_LG01	27800001	27900000	5.75489		Aful_LG01	27800001	27900000	2.58496		Aful_LG01	27800001	27900000	1.58496		Aful_LG01	27800001	27900000	0		Ajap_LG01	27800001	27900000	0		Aful_LG01 30700055 30706168 Ajap_LG01 182211925 182218036 color=242,185,178
Ajap_LG01	27900001	28000000	0.28154		Ajap_LG04	27900001	28000000	4		Ajap_LG01	111090000	111110000	1		Ajap_LG01	27900001	28000000	5		Aful_LG01	27900001	28000000	3.32193		Aful_LG01	27900001	28000000	1		Aful_LG01	27900001	28000000	1		Ajap_LG01	27900001	28000000	0		Aful_LG01 31763620 31771713 Ajap_LG01 180821923 180829998 color=242,185,178
Ajap_LG01	28000001	28100000	0.28009		Ajap_LG04	28000001	28100000	1		Ajap_LG01	112870000	112890000	1		Ajap_LG01	28000001	28100000	4.52356		Aful_LG01	28000001	28100000	4.90689		Aful_LG01	28000001	28100000	3		Aful_LG01	28000001	28100000	2.58496		Ajap_LG01	28000001	28100000	0		Aful_LG01 32406747 32411965 Ajap_LG01 180233442 180238651 color=242,185,178
Ajap_LG01	28100001	28200000	0.2651		Ajap_LG04	28100001	28200000	3		Ajap_LG01	113250000	113270000	1		Ajap_LG01	28100001	28200000	4.85798		Aful_LG01	28100001	28200000	5.24793		Aful_LG01	28100001	28200000	4.45943		Aful_LG01	28100001	28200000	3.32193		Ajap_LG01	28100001	28200000	0		Aful_LG01 33340206 33345691 Ajap_LG01 179021229 179026705 color=242,185,178
Ajap_LG01	28200001	28300000	0.26965		Ajap_LG04	28200001	28300000	1		Ajap_LG01	116890000	116910000	1		Ajap_LG01	28200001	28300000	5.83289		Aful_LG01	28200001	28300000	2.32193		Aful_LG01	28200001	28300000	0		Aful_LG01	28200001	28300000	1.58496		Ajap_LG01	28200001	28300000	0		Aful_LG01 33355019 33360781 Ajap_LG01 179005840 179011579 color=242,185,178
Ajap_LG01	28300001	28400000	0.25995		Ajap_LG04	28300001	28400000	0		Ajap_LG01	117470000	117490000	1		Ajap_LG01	28300001	28400000	4.45943		Aful_LG01	28300001	28400000	2.32193		Aful_LG01	28300001	28400000	1		Aful_LG01	28300001	28400000	1		Ajap_LG01	28300001	28400000	0		Aful_LG01 34432608 34437922 Ajap_LG01 177938629 177943889 color=242,185,178
Ajap_LG01	28400001	28500000	0.25733		Ajap_LG04	28400001	28500000	0		Ajap_LG01	118130000	118150000	1		Ajap_LG01	28400001	28500000	5.45943		Aful_LG01	28400001	28500000	2		Aful_LG01	28400001	28500000	0		Aful_LG01	28400001	28500000	0		Ajap_LG01	28400001	28500000	0		Aful_LG01 34488502 34495524 Ajap_LG01 177873607 177880562 color=242,185,178
Ajap_LG01	28500001	28600000	0.25516		Ajap_LG04	28500001	28600000	0		Ajap_LG01	118690000	118710000	1		Ajap_LG01	28500001	28600000	5.85798		Aful_LG01	28500001	28600000	3.70044		Aful_LG01	28500001	28600000	2		Aful_LG01	28500001	28600000	2		Ajap_LG01	28500001	28600000	0		Aful_LG01 34887686 34893486 Ajap_LG01 177437031 177442815 color=242,185,178
Ajap_LG01	28600001	28700000	0.25446		Ajap_LG04	28600001	28700000	0		Ajap_LG01	118910000	118930000	1		Ajap_LG01	28600001	28700000	5.12928		Aful_LG01	28600001	28700000	6.42626		Aful_LG01	28600001	28700000	5.08746		Aful_LG01	28600001	28700000	4		Ajap_LG01	28600001	28700000	0		Aful_LG01 55883384 55889894 Ajap_LG01 187434566 187441076 color=242,185,178
Ajap_LG01	28700001	28800000	0.26838		Ajap_LG04	28700001	28800000	1		Ajap_LG01	119710000	119730000	1		Ajap_LG01	28700001	28800000	5.78136		Aful_LG01	28700001	28800000	5.58496		Aful_LG01	28700001	28800000	4.08746		Aful_LG01	28700001	28800000	3.32193		Ajap_LG01	28700001	28800000	0		Aful_LG01 94875336 94880341 Ajap_LG01 109163421 109168429 color=242,185,178
Ajap_LG01	28800001	28900000	0.26196		Ajap_LG04	28800001	28900000	3		Ajap_LG01	120430000	120450000	1		Ajap_LG01	28800001	28900000	5.85798		Aful_LG01	28800001	28900000	4.08746		Aful_LG01	28800001	28900000	3.16993		Aful_LG01	28800001	28900000	2.58496		Ajap_LG01	28800001	28900000	0		Aful_LG01 163035135 163041120 Ajap_LG01 49061888 49067881 color=242,185,178
Ajap_LG01	28900001	29000000	0.26459		Ajap_LG04	28900001	29000000	12		Ajap_LG01	121250000	121270000	1		Ajap_LG01	28900001	29000000	5.45943		Aful_LG01	28900001	29000000	3.70044		Aful_LG01	28900001	29000000	1.58496		Aful_LG01	28900001	29000000	2		Ajap_LG01	28900001	29000000	0		Aful_LG01 163329511 163334976 Ajap_LG01 185279901 185285355 color=242,185,178
Ajap_LG01	29000001	29100000	0.284		Ajap_LG04	29000001	29100000	17		Ajap_LG01	121810000	121830000	1		Ajap_LG01	29000001	29100000	4.80735		Aful_LG01	29000001	29100000	4.9542		Aful_LG01	29000001	29100000	3.16993		Aful_LG01	29000001	29100000	3		Ajap_LG01	29000001	29100000	0		Aful_LG01 163557774 163565053 Ajap_LG01 48435200 48442424 color=242,185,178
Ajap_LG01	29100001	29200000	0.28296		Ajap_LG04	29100001	29200000	6		Ajap_LG01	122910000	122930000	1		Ajap_LG01	29100001	29200000	4.64386		Aful_LG01	29100001	29200000	4.64386		Aful_LG01	29100001	29200000	2.80735		Aful_LG01	29100001	29200000	2.58496		Ajap_LG01	29100001	29200000	0		Aful_LG01 165116692 165121721 Ajap_LG01 46869575 46874610 color=242,185,178
Ajap_LG01	29200001	29300000	0.31151		Ajap_LG04	29200001	29300000	4		Ajap_LG01	123190000	123210000	1		Ajap_LG01	29200001	29300000	3.80735		Aful_LG01	29200001	29300000	3.80735		Aful_LG01	29200001	29300000	2		Aful_LG01	29200001	29300000	2.32193		Ajap_LG01	29200001	29300000	0		Aful_LG01 168372112 168384177 Ajap_LG01 42819787 42831871 color=242,185,178
Ajap_LG01	29300001	29400000	0.32446		Ajap_LG04	29300001	29400000	3		Ajap_LG01	124110000	124130000	1		Ajap_LG01	29300001	29400000	2		Aful_LG01	29300001	29400000	2.58496		Aful_LG01	29300001	29400000	1		Aful_LG01	29300001	29400000	1		Ajap_LG01	29300001	29400000	0		Aful_LG01 168424837 168429933 Ajap_LG01 42773535 42778623 color=242,185,178
Ajap_LG01	29400001	29500000	0.30759		Ajap_LG04	29400001	29500000	9		Ajap_LG01	124630000	124650000	1		Ajap_LG01	29400001	29500000	3.16993		Aful_LG01	29400001	29500000	3.16993		Aful_LG01	29400001	29500000	2		Aful_LG01	29400001	29500000	2		Ajap_LG01	29400001	29500000	0		Aful_LG01 168811370 168817309 Ajap_LG01 42378505 42384422 color=242,185,178
Ajap_LG01	29500001	29600000	0.29045		Ajap_LG04	29500001	29600000	6		Ajap_LG01	126270000	126290000	1		Ajap_LG01	29500001	29600000	4.64386		Aful_LG01	29500001	29600000	3.32193		Aful_LG01	29500001	29600000	1		Aful_LG01	29500001	29600000	1.58496		Ajap_LG01	29500001	29600000	0		Aful_LG01 169111185 169116342 Ajap_LG01 42036182 42041343 color=242,185,178
Ajap_LG01	29600001	29700000	0.28162		Ajap_LG04	29600001	29700000	4		Ajap_LG01	127050000	127070000	1		Ajap_LG01	29600001	29700000	3.45943		Aful_LG01	29600001	29700000	4.58496		Aful_LG01	29600001	29700000	3.58496		Aful_LG01	29600001	29700000	2.80735		Ajap_LG01	29600001	29700000	0		Aful_LG01 169196051 169201333 Ajap_LG01 41951232 41956579 color=242,185,178
Ajap_LG01	29700001	29800000	0.27558		Ajap_LG04	29700001	29800000	6		Ajap_LG01	127250000	127270000	1		Ajap_LG01	29700001	29800000	4.24793		Aful_LG01	29700001	29800000	4.75489		Aful_LG01	29700001	29800000	2.80735		Aful_LG01	29700001	29800000	3.16993		Ajap_LG01	29700001	29800000	0		Aful_LG01 169202693 169208131 Ajap_LG01 41945028 41950471 color=242,185,178
Ajap_LG01	29800001	29900000	0.29067		Ajap_LG04	29800001	29900000	6		Ajap_LG01	129910000	129930000	1		Ajap_LG01	29800001	29900000	3.80735		Aful_LG01	29800001	29900000	4.58496		Aful_LG01	29800001	29900000	2		Aful_LG01	29800001	29900000	3.58496		Ajap_LG01	29800001	29900000	0		Aful_LG01 169218444 169225821 Ajap_LG01 41927310 41934780 color=242,185,178
Ajap_LG01	29900001	30000000	0.28148		Ajap_LG04	29900001	30000000	10		Ajap_LG01	130110000	130130000	1		Ajap_LG01	29900001	30000000	4.32193		Aful_LG01	29900001	30000000	4.08746		Aful_LG01	29900001	30000000	2.58496		Aful_LG01	29900001	30000000	3		Ajap_LG01	29900001	30000000	0		Aful_LG01 169255226 169268472 Ajap_LG01 41884510 41897753 color=242,185,178
Ajap_LG01	30000001	30100000	0.28021		Ajap_LG04	30000001	30100000	2		Ajap_LG01	131070000	131090000	1		Ajap_LG01	30000001	30100000	4		Aful_LG01	30000001	30100000	3.80735		Aful_LG01	30000001	30100000	3		Aful_LG01	30000001	30100000	1		Ajap_LG01	30000001	30100000	0		Aful_LG01 169292278 169297711 Ajap_LG01 41852928 41858365 color=242,185,178
Ajap_LG01	30100001	30200000	0.3152		Ajap_LG04	30100001	30200000	5		Ajap_LG01	131530000	131550000	1		Ajap_LG01	30100001	30200000	3.45943		Aful_LG01	30100001	30200000	5.58496		Aful_LG01	30100001	30200000	4		Aful_LG01	30100001	30200000	2.80735		Ajap_LG01	30100001	30200000	0		Aful_LG01 169410156 169415691 Ajap_LG01 41739968 41745534 color=242,185,178
Ajap_LG01	30200001	30300000	0.31151		Ajap_LG04	30200001	30300000	6		Ajap_LG01	133050000	133070000	1		Ajap_LG01	30200001	30300000	3.80735		Aful_LG01	30200001	30300000	6.16993		Aful_LG01	30200001	30300000	4.75489		Aful_LG01	30200001	30300000	3.70044		Ajap_LG01	30200001	30300000	0		Aful_LG01 169425624 169433811 Ajap_LG01 41721856 41730047 color=242,185,178
Ajap_LG01	30300001	30400000	0.28949		Ajap_LG04	30300001	30400000	7		Ajap_LG01	134310000	134330000	1		Ajap_LG01	30300001	30400000	4.08746		Aful_LG01	30300001	30400000	5.61471		Aful_LG01	30300001	30400000	3.32193		Aful_LG01	30300001	30400000	3.58496		Ajap_LG01	30300001	30400000	0		Aful_LG01 169447123 169454048 Ajap_LG01 41702635 41709567 color=242,185,178
Ajap_LG01	30400001	30500000	0.254		Ajap_LG04	30400001	30500000	2		Ajap_LG01	134810000	134830000	1		Ajap_LG01	30400001	30500000	5.88264		Aful_LG01	30400001	30500000	3.32193		Aful_LG01	30400001	30500000	1		Aful_LG01	30400001	30500000	2.32193		Ajap_LG01	30400001	30500000	0		Aful_LG01 169681149 169686918 Ajap_LG01 41467904 41473660 color=242,185,178
Ajap_LG01	30500001	30600000	0.27339		Ajap_LG04	30500001	30600000	6		Ajap_LG01	135010000	135030000	1		Ajap_LG01	30500001	30600000	4.9542		Aful_LG01	30500001	30600000	3.32193		Aful_LG01	30500001	30600000	1.58496		Aful_LG01	30500001	30600000	2		Ajap_LG01	30500001	30600000	1		Aful_LG01 169686919 169693302 Ajap_LG01 41461526 41467903 color=242,185,178
Ajap_LG01	30600001	30700000	0.27431		Ajap_LG04	30600001	30700000	7		Ajap_LG01	135230000	135250000	1		Ajap_LG01	30600001	30700000	6.85798		Aful_LG01	30600001	30700000	3.90689		Aful_LG01	30600001	30700000	2		Aful_LG01	30600001	30700000	2.58496		Ajap_LG01	30600001	30700000	0		Aful_LG01 169884365 169889562 Ajap_LG01 41267200 41272405 color=242,185,178
Ajap_LG01	30700001	30800000	0.27627		Ajap_LG04	30700001	30800000	13		Ajap_LG01	135470000	135490000	1		Ajap_LG01	30700001	30800000	5.16993		Aful_LG01	30700001	30800000	4.80735		Aful_LG01	30700001	30800000	3.80735		Aful_LG01	30700001	30800000	2.80735		Ajap_LG01	30700001	30800000	0		Aful_LG01 169920197 169925582 Ajap_LG01 41231778 41237033 color=242,185,178
Ajap_LG01	30800001	30900000	0.25762		Ajap_LG04	30800001	30900000	0		Ajap_LG01	136210000	136230000	1		Ajap_LG01	30800001	30900000	5.39232		Aful_LG01	30800001	30900000	4.80735		Aful_LG01	30800001	30900000	3.58496		Aful_LG01	30800001	30900000	2.58496		Ajap_LG01	30800001	30900000	0		Aful_LG01 170054237 170059373 Ajap_LG01 41075765 41080860 color=242,185,178
Ajap_LG01	30900001	31000000	0.25288		Ajap_LG04	30900001	31000000	8		Ajap_LG01	136490000	136510000	1		Ajap_LG01	30900001	31000000	6.08746		Aful_LG01	30900001	31000000	3		Aful_LG01	30900001	31000000	1		Aful_LG01	30900001	31000000	1		Ajap_LG01	30900001	31000000	0		Aful_LG01 170265519 170270965 Ajap_LG01 40938164 40943615 color=242,185,178
Ajap_LG01	31000001	31100000	0.2695		Ajap_LG04	31000001	31100000	8		Ajap_LG01	136710000	136730000	1		Ajap_LG01	31000001	31100000	5.88264		Aful_LG01	31000001	31100000	2.80735		Aful_LG01	31000001	31100000	2.32193		Aful_LG01	31000001	31100000	0		Ajap_LG01	31000001	31100000	2		Aful_LG01 170558555 170564790 Ajap_LG01 40609134 40615374 color=242,185,178
Ajap_LG01	31100001	31200000	0.26278		Ajap_LG04	31100001	31200000	5		Ajap_LG01	138210000	138230000	1		Ajap_LG01	31100001	31200000	6.30378		Aful_LG01	31100001	31200000	4.32193		Aful_LG01	31100001	31200000	1		Aful_LG01	31100001	31200000	3.16993		Ajap_LG01	31100001	31200000	0		Aful_LG01 171132164 171138462 Ajap_LG01 39801973 39808282 color=242,185,178
Ajap_LG01	31200001	31300000	0.2647		Ajap_LG04	31200001	31300000	7		Ajap_LG01	138710000	138730000	1		Ajap_LG01	31200001	31300000	5.2854		Aful_LG01	31200001	31300000	4.9542		Aful_LG01	31200001	31300000	3.70044		Aful_LG01	31200001	31300000	3		Ajap_LG01	31200001	31300000	0		Aful_LG01 171143814 171150114 Ajap_LG01 39790398 39796735 color=242,185,178
Ajap_LG01	31300001	31400000	0.28458		Ajap_LG04	31300001	31400000	5		Ajap_LG01	141750000	141770000	1		Ajap_LG01	31300001	31400000	4.64386		Aful_LG01	31300001	31400000	6.26679		Aful_LG01	31300001	31400000	4.64386		Aful_LG01	31300001	31400000	4.24793		Ajap_LG01	31300001	31400000	0		Aful_LG01 171308193 171314668 Ajap_LG01 39627992 39634442 color=242,185,178
Ajap_LG01	31400001	31500000	0.26399		Ajap_LG04	31400001	31500000	11		Ajap_LG01	142670000	142690000	1		Ajap_LG01	31400001	31500000	5.42626		Aful_LG01	31400001	31500000	6.44294		Aful_LG01	31400001	31500000	4.64386		Aful_LG01	31400001	31500000	5		Ajap_LG01	31400001	31500000	0		Aful_LG01 171334793 171342112 Ajap_LG01 39601473 39608824 color=242,185,178
Ajap_LG01	31500001	31600000	0.25825		Ajap_LG04	31500001	31600000	2		Ajap_LG01	143790000	143810000	1		Ajap_LG01	31500001	31600000	5.83289		Aful_LG01	31500001	31600000	5.75489		Aful_LG01	31500001	31600000	3.80735		Aful_LG01	31500001	31600000	4.24793		Ajap_LG01	31500001	31600000	0		Aful_LG01 187880428 187886364 Ajap_LG01 21729830 21735768 color=242,185,178
Ajap_LG01	31600001	31700000	0.26891		Ajap_LG04	31600001	31700000	10		Ajap_LG01	143930000	143950000	1		Ajap_LG01	31600001	31700000	5.35755		Aful_LG01	31600001	31700000	5.80735		Aful_LG01	31600001	31700000	4.45943		Aful_LG01	31600001	31700000	3.90689		Ajap_LG01	31600001	31700000	0		Aful_LG01 187945100 187950946 Ajap_LG01 21664261 21670107 color=242,185,178
Ajap_LG01	31700001	31800000	0.26619		Ajap_LG04	31700001	31800000	6		Ajap_LG01	144430000	144450000	1		Ajap_LG01	31700001	31800000	5.32193		Aful_LG01	31700001	31800000	3.80735		Aful_LG01	31700001	31800000	0		Aful_LG01	31700001	31800000	1.58496		Ajap_LG01	31700001	31800000	0		Aful_LG01 188017673 188022692 Ajap_LG01 21589855 21594927 color=242,185,178
Ajap_LG01	31800001	31900000	0.25534		Ajap_LG04	31800001	31900000	6		Ajap_LG01	144990000	145010000	1		Ajap_LG01	31800001	31900000	6.10852		Aful_LG01	31800001	31900000	3.80735		Aful_LG01	31800001	31900000	2.80735		Aful_LG01	31800001	31900000	1		Ajap_LG01	31800001	31900000	0		Aful_LG01 188149146 188155388 Ajap_LG01 21456792 21463039 color=242,185,178
Ajap_LG01	31900001	32000000	0.25659		Ajap_LG04	31900001	32000000	5		Ajap_LG01	145790000	145810000	1		Ajap_LG01	31900001	32000000	5.93074		Aful_LG01	31900001	32000000	5.55459		Aful_LG01	31900001	32000000	4.16993		Aful_LG01	31900001	32000000	2.32193		Ajap_LG01	31900001	32000000	0		Aful_LG01 188973185 188978188 Ajap_LG01 19977051 19982047 color=242,185,178
Ajap_LG01	32000001	32100000	0.26969		Ajap_LG04	32000001	32100000	6		Ajap_LG01	146370000	146390000	1		Ajap_LG01	32000001	32100000	6.2854		Aful_LG01	32000001	32100000	5.64386		Aful_LG01	32000001	32100000	4.24793		Aful_LG01	32000001	32100000	3.80735		Ajap_LG01	32000001	32100000	0		Aful_LG01 189427762 189433525 Ajap_LG01 19443712 19449465 color=242,185,178
Ajap_LG01	32100001	32200000	0.2833		Ajap_LG04	32100001	32200000	5		Ajap_LG01	147110000	147130000	1		Ajap_LG01	32100001	32200000	5.93074		Aful_LG01	32100001	32200000	5.61471		Aful_LG01	32100001	32200000	4.32193		Aful_LG01	32100001	32200000	2.80735		Ajap_LG01	32100001	32200000	1		Aful_LG01 189591211 189598527 Ajap_LG01 19279872 19287140 color=242,185,178
Ajap_LG01	32200001	32300000	0.28183		Ajap_LG04	32200001	32300000	12		Ajap_LG01	147290000	147310000	1		Ajap_LG01	32200001	32300000	5.52356		Aful_LG01	32200001	32300000	5.49185		Aful_LG01	32200001	32300000	3.70044		Aful_LG01	32200001	32300000	3.90689		Ajap_LG01	32200001	32300000	0		Aful_LG01 189694551 189700993 Ajap_LG01 19178124 19184535 color=242,185,178
Ajap_LG01	32300001	32400000	0.27216		Ajap_LG04	32300001	32400000	10		Ajap_LG01	147550000	147570000	1		Ajap_LG01	32300001	32400000	5.08746		Aful_LG01	32300001	32400000	2		Aful_LG01	32300001	32400000	0		Aful_LG01	32300001	32400000	0		Ajap_LG01	32300001	32400000	0		Aful_LG01 189724767 189731266 Ajap_LG01 19148322 19154832 color=242,185,178
Ajap_LG01	32400001	32500000	0.26557		Ajap_LG04	32400001	32500000	9		Ajap_LG01	148050000	148070000	1		Ajap_LG01	32400001	32500000	5.78136		Aful_LG01	32400001	32500000	5.42626		Aful_LG01	32400001	32500000	4.16993		Aful_LG01	32400001	32500000	4.16993		Ajap_LG01	32400001	32500000	0		Aful_LG01 189867540 189873648 Ajap_LG01 19001344 19007400 color=242,185,178
Ajap_LG01	32500001	32600000	0.26772		Ajap_LG04	32500001	32600000	7		Ajap_LG01	148630000	148650000	1		Ajap_LG01	32500001	32600000	5.52356		Aful_LG01	32500001	32600000	5.88264		Aful_LG01	32500001	32600000	4.64386		Aful_LG01	32500001	32600000	3.70044		Ajap_LG01	32500001	32600000	0		Aful_LG01 189923820 189928866 Ajap_LG01 18946671 18951726 color=242,185,178
Ajap_LG01	32600001	32700000	0.27453		Ajap_LG04	32600001	32700000	2		Ajap_LG01	148850000	148870000	1		Ajap_LG01	32600001	32700000	6.64386		Aful_LG01	32600001	32700000	5.55459		Aful_LG01	32600001	32700000	4.08746		Aful_LG01	32600001	32700000	3.32193		Ajap_LG01	32600001	32700000	0		Aful_LG01 190147267 190152469 Ajap_LG01 18749671 18754846 color=242,185,178
Ajap_LG01	32700001	32800000	0.25112		Ajap_LG04	32700001	32800000	1		Ajap_LG01	149010000	149030000	1		Ajap_LG01	32700001	32800000	6.22882		Aful_LG01	32700001	32800000	6.02237		Aful_LG01	32700001	32800000	4		Aful_LG01	32700001	32800000	4.75489		Ajap_LG01	32700001	32800000	0		Aful_LG01 190182782 190190459 Ajap_LG01 18711058 18718719 color=242,185,178
Ajap_LG01	32800001	32900000	0.26045		Ajap_LG04	32800001	32900000	1		Ajap_LG01	149390000	149410000	1		Ajap_LG01	32800001	32900000	6.08746		Aful_LG01	32800001	32900000	5.97728		Aful_LG01	32800001	32900000	4.24793		Aful_LG01	32800001	32900000	4.90689		Ajap_LG01	32800001	32900000	0		Aful_LG01 190486969 190493937 Ajap_LG01 18387916 18394895 color=242,185,178
Ajap_LG01	32900001	33000000	0.26714		Ajap_LG04	32900001	33000000	1		Ajap_LG01	150350000	150370000	1		Ajap_LG01	32900001	33000000	6.94251		Aful_LG01	32900001	33000000	5.52356		Aful_LG01	32900001	33000000	4.24793		Aful_LG01	32900001	33000000	2.80735		Ajap_LG01	32900001	33000000	0		Aful_LG01 190558882 190564238 Ajap_LG01 18316688 18322051 color=242,185,178
Ajap_LG01	33000001	33100000	0.26865		Ajap_LG04	33000001	33100000	5		Ajap_LG01	151090000	151110000	1		Ajap_LG01	33000001	33100000	6.50779		Aful_LG01	33000001	33100000	4.70044		Aful_LG01	33000001	33100000	3.16993		Aful_LG01	33000001	33100000	3.16993		Ajap_LG01	33000001	33100000	0		Aful_LG01 190805637 190813131 Ajap_LG01 18023043 18030591 color=242,185,178
Ajap_LG01	33100001	33200000	0.26745		Ajap_LG04	33100001	33200000	8		Ajap_LG01	151610000	151630000	1		Ajap_LG01	33100001	33200000	5.61471		Aful_LG01	33100001	33200000	6.06609		Aful_LG01	33100001	33200000	4.80735		Aful_LG01	33100001	33200000	4.08746		Ajap_LG01	33100001	33200000	0		Aful_LG01 191083498 191089632 Ajap_LG01 17674240 17680376 color=242,185,178
Ajap_LG01	33200001	33300000	0.28185		Ajap_LG04	33200001	33300000	7		Ajap_LG01	152030000	152050000	1		Ajap_LG01	33200001	33300000	5.90689		Aful_LG01	33200001	33300000	5		Aful_LG01	33200001	33300000	3.80735		Aful_LG01	33200001	33300000	2.80735		Ajap_LG01	33200001	33300000	0		Aful_LG01 191114380 191120139 Ajap_LG01 17653760 17659519 color=242,185,178
Ajap_LG01	33300001	33400000	0.26466		Ajap_LG04	33300001	33400000	9		Ajap_LG01	152630000	152650000	1		Ajap_LG01	33300001	33400000	5.75489		Aful_LG01	33300001	33400000	3.16993		Aful_LG01	33300001	33400000	2		Aful_LG01	33300001	33400000	2		Ajap_LG01	33300001	33400000	0		Aful_LG01 191403396 191408509 Ajap_LG01 17382380 17387519 color=242,185,178
Ajap_LG01	33400001	33500000	0.26922		Ajap_LG04	33400001	33500000	3		Ajap_LG01	152830000	152850000	1		Ajap_LG01	33400001	33500000	6.04439		Aful_LG01	33400001	33500000	4.75489		Aful_LG01	33400001	33500000	3.70044		Aful_LG01	33400001	33500000	2.32193		Ajap_LG01	33400001	33500000	0		Aful_LG01 191471356 191477970 Ajap_LG01 17327648 17334271 color=242,185,178
Ajap_LG01	33500001	33600000	0.2622		Ajap_LG04	33500001	33600000	1		Ajap_LG01	153130000	153150000	1		Ajap_LG01	33500001	33600000	5.80735		Aful_LG01	33500001	33600000	6.14975		Aful_LG01	33500001	33600000	4.90689		Aful_LG01	33500001	33600000	4.16993		Ajap_LG01	33500001	33600000	0		Aful_LG01 191795787 191802580 Ajap_LG01 16991508 16998314 color=242,185,178
Ajap_LG01	33600001	33700000	0.26341		Ajap_LG04	33600001	33700000	1		Ajap_LG01	153550000	153570000	1		Ajap_LG01	33600001	33700000	5.39232		Aful_LG01	33600001	33700000	5.04439		Aful_LG01	33600001	33700000	3		Aful_LG01	33600001	33700000	2.58496		Ajap_LG01	33600001	33700000	0		Aful_LG01 191969076 191974496 Ajap_LG01 16811980 16817404 color=242,185,178
Ajap_LG01	33700001	33800000	0.28374		Ajap_LG04	33700001	33800000	15		Ajap_LG01	154230000	154250000	1		Ajap_LG01	33700001	33800000	5.20945		Aful_LG01	33700001	33800000	3.32193		Aful_LG01	33700001	33800000	2.32193		Aful_LG01	33700001	33800000	0		Ajap_LG01	33700001	33800000	0		Aful_LG01 191987706 191992957 Ajap_LG01 16793617 16798859 color=242,185,178
Ajap_LG01	33800001	33900000	0.2662		Ajap_LG04	33800001	33900000	14		Ajap_LG01	154830000	154850000	1		Ajap_LG01	33800001	33900000	5.16993		Aful_LG01	33800001	33900000	5.24793		Aful_LG01	33800001	33900000	3.58496		Aful_LG01	33800001	33900000	3.90689		Ajap_LG01	33800001	33900000	1		Aful_LG01 192107217 192112309 Ajap_LG01 16628773 16633855 color=242,185,178
Ajap_LG01	33900001	34000000	0.26372		Ajap_LG04	33900001	34000000	8		Ajap_LG01	155310000	155330000	1		Ajap_LG01	33900001	34000000	5.04439		Aful_LG01	33900001	34000000	6		Aful_LG01	33900001	34000000	4.08746		Aful_LG01	33900001	34000000	4.52356		Ajap_LG01	33900001	34000000	0		Aful_LG01 192112599 192117960 Ajap_LG01 16623165 16628513 color=242,185,178
Ajap_LG01	34000001	34100000	0.26632		Ajap_LG04	34000001	34100000	1		Ajap_LG01	155970000	155990000	1		Ajap_LG01	34000001	34100000	5.9542		Aful_LG01	34000001	34100000	5.83289		Aful_LG01	34000001	34100000	3.70044		Aful_LG01	34000001	34100000	4.24793		Ajap_LG01	34000001	34100000	0		Aful_LG01 192146777 192152249 Ajap_LG01 16588800 16594261 color=242,185,178
Ajap_LG01	34100001	34200000	0.26787		Ajap_LG04	34100001	34200000	0		Ajap_LG01	157970000	157990000	1		Ajap_LG01	34100001	34200000	6.26679		Aful_LG01	34100001	34200000	3.16993		Aful_LG01	34100001	34200000	2.32193		Aful_LG01	34100001	34200000	1		Ajap_LG01	34100001	34200000	0		Aful_LG01 192165106 192170167 Ajap_LG01 16562352 16567410 color=242,185,178
Ajap_LG01	34200001	34300000	0.27832		Ajap_LG04	34200001	34300000	1		Ajap_LG01	158150000	158170000	1		Ajap_LG01	34200001	34300000	5.67243		Aful_LG01	34200001	34300000	3.80735		Aful_LG01	34200001	34300000	2.58496		Aful_LG01	34200001	34300000	2.58496		Ajap_LG01	34200001	34300000	0		Aful_LG01 192414782 192420640 Ajap_LG01 16247025 16252880 color=242,185,178
Ajap_LG01	34300001	34400000	0.27542		Ajap_LG04	34300001	34400000	0		Ajap_LG01	158490000	158510000	1		Ajap_LG01	34300001	34400000	5.97728		Aful_LG01	34300001	34400000	4.75489		Aful_LG01	34300001	34400000	2.32193		Aful_LG01	34300001	34400000	3.32193		Ajap_LG01	34300001	34400000	0		Aful_LG01 192585268 192591983 Ajap_LG01 16072003 16078764 color=242,185,178
Ajap_LG01	34400001	34500000	0.27686		Ajap_LG04	34400001	34500000	3		Ajap_LG01	159270000	159290000	1		Ajap_LG01	34400001	34500000	6.02237		Aful_LG01	34400001	34500000	4.58496		Aful_LG01	34400001	34500000	3		Aful_LG01	34400001	34500000	3.16993		Ajap_LG01	34400001	34500000	0		Aful_LG01 192817153 192827024 Ajap_LG01 15833076 15843021 color=242,185,178
Ajap_LG01	34500001	34600000	0.28042		Ajap_LG04	34500001	34600000	3		Ajap_LG01	159490000	159510000	1		Ajap_LG01	34500001	34600000	6.40939		Aful_LG01	34500001	34600000	3		Aful_LG01	34500001	34600000	2.32193		Aful_LG01	34500001	34600000	1		Ajap_LG01	34500001	34600000	0		Aful_LG01 192829009 192835312 Ajap_LG01 15824727 15831039 color=242,185,178
Ajap_LG01	34600001	34700000	0.27081		Ajap_LG04	34600001	34700000	1		Ajap_LG01	160130000	160150000	1		Ajap_LG01	34600001	34700000	4.52356		Aful_LG01	34600001	34700000	3.70044		Aful_LG01	34600001	34700000	0		Aful_LG01	34600001	34700000	3		Ajap_LG01	34600001	34700000	0		Aful_LG01 192979038 192984203 Ajap_LG01 15668767 15673935 color=242,185,178
Ajap_LG01	34700001	34800000	0.28195		Ajap_LG04	34700001	34800000	3		Ajap_LG01	161150000	161170000	1		Ajap_LG01	34700001	34800000	4.32193		Aful_LG01	34700001	34800000	4.90689		Aful_LG01	34700001	34800000	2		Aful_LG01	34700001	34800000	3.45943		Ajap_LG01	34700001	34800000	0		Aful_LG01 193151196 193157739 Ajap_LG01 15496795 15503359 color=242,185,178
Ajap_LG01	34800001	34900000	0.28268		Ajap_LG04	34800001	34900000	3		Ajap_LG01	161790000	161810000	1		Ajap_LG01	34800001	34900000	6.32193		Aful_LG01	34800001	34900000	4.08746		Aful_LG01	34800001	34900000	1.58496		Aful_LG01	34800001	34900000	2.80735		Ajap_LG01	34800001	34900000	0		Aful_LG01 193281459 193289116 Ajap_LG01 15251927 15259588 color=242,185,178
Ajap_LG01	34900001	35000000	0.28661		Ajap_LG04	34900001	35000000	1		Ajap_LG01	162130000	162150000	1		Ajap_LG01	34900001	35000000	5.39232		Aful_LG01	34900001	35000000	5.55459		Aful_LG01	34900001	35000000	4.39232		Aful_LG01	34900001	35000000	3.32193		Ajap_LG01	34900001	35000000	0		Aful_LG01 193353611 193360114 Ajap_LG01 15175680 15182244 color=242,185,178
Ajap_LG01	35000001	35100000	0.28511		Ajap_LG04	35000001	35100000	5		Ajap_LG01	162510000	162530000	1		Ajap_LG01	35000001	35100000	5.12928		Aful_LG01	35000001	35100000	5.88264		Aful_LG01	35000001	35100000	4.24793		Aful_LG01	35000001	35100000	4.16993		Ajap_LG01	35000001	35100000	0		Aful_LG01 193479311 193484762 Ajap_LG01 15039137 15044607 color=242,185,178
Ajap_LG01	35100001	35200000	0.29648		Ajap_LG04	35100001	35200000	3		Ajap_LG01	162970000	162990000	1		Ajap_LG01	35100001	35200000	7.16993		Aful_LG01	35100001	35200000	5.70044		Aful_LG01	35100001	35200000	4		Aful_LG01	35100001	35200000	3.80735		Ajap_LG01	35100001	35200000	0		Aful_LG01 193816845 193822245 Ajap_LG01 14671872 14677255 color=242,185,178
Ajap_LG01	35200001	35300000	0.29045		Ajap_LG04	35200001	35300000	3		Ajap_LG01	163070000	163090000	1		Ajap_LG01	35200001	35300000	7		Aful_LG01	35200001	35300000	6.08746		Aful_LG01	35200001	35300000	4.45943		Aful_LG01	35200001	35300000	4.64386		Ajap_LG01	35200001	35300000	0		Aful_LG01 193858474 193863577 Ajap_LG01 14630286 14635398 color=242,185,178
Ajap_LG01	35300001	35400000	0.2586		Ajap_LG04	35300001	35400000	2		Ajap_LG01	163750000	163770000	1		Ajap_LG01	35300001	35400000	6.32193		Aful_LG01	35300001	35400000	5.88264		Aful_LG01	35300001	35400000	5.08746		Aful_LG01	35300001	35400000	3.80735		Ajap_LG01	35300001	35400000	0		Aful_LG01 193920013 193926013 Ajap_LG01 14563049 14569053 color=242,185,178
Ajap_LG01	35400001	35500000	0.25819		Ajap_LG04	35400001	35500000	5		Ajap_LG01	164950000	164970000	1		Ajap_LG01	35400001	35500000	6.24793		Aful_LG01	35400001	35500000	5.39232		Aful_LG01	35400001	35500000	3.32193		Aful_LG01	35400001	35500000	2.58496		Ajap_LG01	35400001	35500000	0		Aful_LG01 194634461 194640681 Ajap_LG01 13854664 13860863 color=242,185,178
Ajap_LG01	35500001	35600000	0.29823		Ajap_LG04	35500001	35600000	0		Ajap_LG01	165410000	165430000	1		Ajap_LG01	35500001	35600000	7.07682		Aful_LG01	35500001	35600000	5.9542		Aful_LG01	35500001	35600000	4.52356		Aful_LG01	35500001	35600000	3.80735		Ajap_LG01	35500001	35600000	0		Aful_LG01 194788681 194796469 Ajap_LG01 13698575 13706353 color=242,185,178
Ajap_LG01	35600001	35700000	0.26006		Ajap_LG04	35600001	35700000	2		Ajap_LG01	166010000	166030000	1		Ajap_LG01	35600001	35700000	6.98868		Aful_LG01	35600001	35700000	5.80735		Aful_LG01	35600001	35700000	4.08746		Aful_LG01	35600001	35700000	4.24793		Ajap_LG01	35600001	35700000	1		Aful_LG01 195016165 195021749 Ajap_LG01 13426957 13432546 color=242,185,178
Ajap_LG01	35700001	35800000	0.27004		Ajap_LG04	35700001	35800000	0		Ajap_LG01	166110000	166130000	1		Ajap_LG01	35700001	35800000	5.55459		Aful_LG01	35700001	35800000	5.9542		Aful_LG01	35700001	35800000	4.08746		Aful_LG01	35700001	35800000	4.75489		Ajap_LG01	35700001	35800000	0		Aful_LG01 195182160 195189508 Ajap_LG01 13254656 13262038 color=242,185,178
Ajap_LG01	35800001	35900000	0.26574		Ajap_LG04	35800001	35900000	4		Ajap_LG01	167530000	167550000	1		Ajap_LG01	35800001	35900000	5.80735		Aful_LG01	35800001	35900000	6.14975		Aful_LG01	35800001	35900000	4.32193		Aful_LG01	35800001	35900000	4.85798		Ajap_LG01	35800001	35900000	0		Aful_LG01 195327080 195333125 Ajap_LG01 13070336 13076331 color=242,185,178
Ajap_LG01	35900001	36000000	0.26626		Ajap_LG04	35900001	36000000	3		Ajap_LG01	167990000	168010000	1		Ajap_LG01	35900001	36000000	6.61471		Aful_LG01	35900001	36000000	5.88264		Aful_LG01	35900001	36000000	4.45943		Aful_LG01	35900001	36000000	3.32193		Ajap_LG01	35900001	36000000	0		Aful_LG01 195470914 195477493 Ajap_LG01 12898777 12905303 color=242,185,178
Ajap_LG01	36000001	36100000	0.26064		Ajap_LG04	36000001	36100000	3		Ajap_LG01	169470000	169490000	1		Ajap_LG01	36000001	36100000	5.88264		Aful_LG01	36000001	36100000	4.85798		Aful_LG01	36000001	36100000	4		Aful_LG01	36000001	36100000	3		Ajap_LG01	36000001	36100000	0		Aful_LG01 195566032 195571507 Ajap_LG01 12800000 12805494 color=242,185,178
Ajap_LG01	36100001	36200000	0.27958		Ajap_LG04	36100001	36200000	1		Ajap_LG01	169750000	169770000	1		Ajap_LG01	36100001	36200000	6.71425		Aful_LG01	36100001	36200000	5.52356		Aful_LG01	36100001	36200000	3.70044		Aful_LG01	36100001	36200000	3.32193		Ajap_LG01	36100001	36200000	0		Aful_LG01 195630345 195637086 Ajap_LG01 12751576 12758322 color=242,185,178
Ajap_LG01	36200001	36300000	0.27257		Ajap_LG04	36200001	36300000	2		Ajap_LG01	170330000	170350000	1		Ajap_LG01	36200001	36300000	6.9542		Aful_LG01	36200001	36300000	6.12928		Aful_LG01	36200001	36300000	4.24793		Aful_LG01	36200001	36300000	4.75489		Ajap_LG01	36200001	36300000	0		Aful_LG01 195793386 195799212 Ajap_LG01 12592342 12598165 color=242,185,178
Ajap_LG01	36300001	36400000	0.26204		Ajap_LG04	36300001	36400000	1		Ajap_LG01	170510000	170530000	1		Ajap_LG01	36300001	36400000	5.45943		Aful_LG01	36300001	36400000	6.40939		Aful_LG01	36300001	36400000	4.9542		Aful_LG01	36300001	36400000	4.80735		Ajap_LG01	36300001	36400000	1		Aful_LG01 195842051 195848807 Ajap_LG01 12540526 12547317 color=242,185,178
Ajap_LG01	36400001	36500000	0.28053		Ajap_LG04	36400001	36500000	2		Ajap_LG01	170970000	170990000	1		Ajap_LG01	36400001	36500000	6.16993		Aful_LG01	36400001	36500000	6.61471		Aful_LG01	36400001	36500000	4.75489		Aful_LG01	36400001	36500000	4.90689		Ajap_LG01	36400001	36500000	0		Aful_LG01 195867987 195874036 Ajap_LG01 12515265 12521305 color=242,185,178
Ajap_LG01	36500001	36600000	0.2755		Ajap_LG04	36500001	36600000	1		Ajap_LG01	171390000	171410000	1		Ajap_LG01	36500001	36600000	6.26679		Aful_LG01	36500001	36600000	6.04439		Aful_LG01	36500001	36600000	4.9542		Aful_LG01	36500001	36600000	3.70044		Ajap_LG01	36500001	36600000	0		Aful_LG01 196385323 196391749 Ajap_LG01 11974174 11980571 color=242,185,178
Ajap_LG01	36600001	36700000	0.28244		Ajap_LG04	36600001	36700000	0		Ajap_LG01	172090000	172110000	1		Ajap_LG01	36600001	36700000	6.55459		Aful_LG01	36600001	36700000	5.93074		Aful_LG01	36600001	36700000	4.75489		Aful_LG01	36600001	36700000	2		Ajap_LG01	36600001	36700000	0		Aful_LG01 196404445 196411600 Ajap_LG01 11954298 11961486 color=242,185,178
Ajap_LG01	36700001	36800000	0.27273		Ajap_LG04	36700001	36800000	0		Ajap_LG01	172530000	172550000	1		Ajap_LG01	36700001	36800000	5.42626		Aful_LG01	36700001	36800000	6.78136		Aful_LG01	36700001	36800000	5.67243		Aful_LG01	36700001	36800000	4.9542		Ajap_LG01	36700001	36800000	0		Aful_LG01 197071080 197079409 Ajap_LG01 11207013 11215329 color=242,185,178
Ajap_LG01	36800001	36900000	0.26464		Ajap_LG04	36800001	36900000	0		Ajap_LG01	172810000	172830000	1		Ajap_LG01	36800001	36900000	5.04439		Aful_LG01	36800001	36900000	6.59991		Aful_LG01	36800001	36900000	4.58496		Aful_LG01	36800001	36900000	5.58496		Ajap_LG01	36800001	36900000	0		Aful_LG01 197156190 197163905 Ajap_LG01 11124736 11132454 color=242,185,178
Ajap_LG01	36900001	37000000	0.26466		Ajap_LG04	36900001	37000000	1		Ajap_LG01	173290000	173310000	1		Ajap_LG01	36900001	37000000	5.42626		Aful_LG01	36900001	37000000	6.70044		Aful_LG01	36900001	37000000	5.35755		Aful_LG01	36900001	37000000	5		Ajap_LG01	36900001	37000000	0		Aful_LG01 197362145 197368732 Ajap_LG01 10909500 10916082 color=242,185,178
Ajap_LG01	37000001	37100000	0.26532		Ajap_LG04	37000001	37100000	0		Ajap_LG01	173490000	173510000	1		Ajap_LG01	37000001	37100000	5.2854		Aful_LG01	37000001	37100000	6.2854		Aful_LG01	37000001	37100000	4		Aful_LG01	37000001	37100000	4.58496		Ajap_LG01	37000001	37100000	0		Aful_LG01 197397434 197402661 Ajap_LG01 10874839 10880069 color=242,185,178
Ajap_LG01	37100001	37200000	0.25531		Ajap_LG04	37100001	37200000	0		Ajap_LG01	173890000	173910000	1		Ajap_LG01	37100001	37200000	4.90689		Aful_LG01	37100001	37200000	6.08746		Aful_LG01	37100001	37200000	4.80735		Aful_LG01	37100001	37200000	4.24793		Ajap_LG01	37100001	37200000	0		Aful_LG01 197483285 197491430 Ajap_LG01 10739711 10747903 color=242,185,178
Ajap_LG01	37200001	37300000	0.2733		Ajap_LG04	37200001	37300000	5		Ajap_LG01	174550000	174570000	1		Ajap_LG01	37200001	37300000	5.32193		Aful_LG01	37200001	37300000	6.40939		Aful_LG01	37200001	37300000	4.45943		Aful_LG01	37200001	37300000	4.85798		Ajap_LG01	37200001	37300000	0		Aful_LG01 198075965 198081156 Ajap_LG01 10145792 10151005 color=242,185,178
Ajap_LG01	37300001	37400000	0.3055		Ajap_LG04	37300001	37400000	4		Ajap_LG01	174950000	174970000	1		Ajap_LG01	37300001	37400000	7.16993		Aful_LG01	37300001	37400000	6.39232		Aful_LG01	37300001	37400000	4.32193		Aful_LG01	37300001	37400000	5.08746		Ajap_LG01	37300001	37400000	0		Aful_LG01 198610661 198616033 Ajap_LG01 9527296 9532589 color=242,185,178
Ajap_LG01	37400001	37500000	0.2777		Ajap_LG04	37400001	37500000	0		Ajap_LG01	175430000	175450000	1		Ajap_LG01	37400001	37500000	4.9542		Aful_LG01	37400001	37500000	6.53916		Aful_LG01	37400001	37500000	5.16993		Aful_LG01	37400001	37500000	4.64386		Ajap_LG01	37400001	37500000	0		Aful_LG01 198765824 198770860 Ajap_LG01 9357364 9362402 color=242,185,178
Ajap_LG01	37500001	37600000	0.26829		Ajap_LG04	37500001	37600000	2		Ajap_LG01	175590000	175610000	1		Ajap_LG01	37500001	37600000	4.32193		Aful_LG01	37500001	37600000	6.78136		Aful_LG01	37500001	37600000	4.58496		Aful_LG01	37500001	37600000	5.35755		Ajap_LG01	37500001	37600000	0		Aful_LG01 198816169 198821791 Ajap_LG01 9306392 9312042 color=242,185,178
Ajap_LG01	37600001	37700000	0.26309		Ajap_LG04	37600001	37700000	3		Ajap_LG01	176050000	176070000	1		Ajap_LG01	37600001	37700000	5.78136		Aful_LG01	37600001	37700000	6.42626		Aful_LG01	37600001	37700000	5.08746		Aful_LG01	37600001	37700000	4.39232		Ajap_LG01	37600001	37700000	0		Aful_LG01 199360188 199368400 Ajap_LG01 8761344 8769535 color=242,185,178
Ajap_LG01	37700001	37800000	0.28235		Ajap_LG04	37700001	37800000	6		Ajap_LG01	176410000	176430000	1		Ajap_LG01	37700001	37800000	5.72792		Aful_LG01	37700001	37800000	6.10852		Aful_LG01	37700001	37800000	4.64386		Aful_LG01	37700001	37800000	4.58496		Ajap_LG01	37700001	37800000	0		Aful_LG01 199407807 199413642 Ajap_LG01 8693897 8699697 color=242,185,178
Ajap_LG01	37800001	37900000	0.27533		Ajap_LG04	37800001	37900000	1		Ajap_LG01	176610000	176630000	1		Ajap_LG01	37800001	37900000	5.75489		Aful_LG01	37800001	37900000	5.9542		Aful_LG01	37800001	37900000	4		Aful_LG01	37800001	37900000	4.08746		Ajap_LG01	37800001	37900000	0		Aful_LG01 199443203 199448223 Ajap_LG01 8659626 8664650 color=242,185,178
Ajap_LG01	37900001	38000000	0.27466		Ajap_LG04	37900001	38000000	2		Ajap_LG01	176810000	176830000	1		Ajap_LG01	37900001	38000000	7.12928		Aful_LG01	37900001	38000000	6.18982		Aful_LG01	37900001	38000000	4.75489		Aful_LG01	37900001	38000000	4.58496		Ajap_LG01	37900001	38000000	0		Aful_LG01 199915112 199921429 Ajap_LG01 8171488 8177814 color=242,185,178
Ajap_LG01	38000001	38100000	0.27994		Ajap_LG04	38000001	38100000	1		Ajap_LG01	177310000	177330000	1		Ajap_LG01	38000001	38100000	5.2854		Aful_LG01	38000001	38100000	6.04439		Aful_LG01	38000001	38100000	4.70044		Aful_LG01	38000001	38100000	3.80735		Ajap_LG01	38000001	38100000	0		Aful_LG01 200401903 200410705 Ajap_LG01 7683690 7692500 color=242,185,178
Ajap_LG01	38100001	38200000	0.28365		Ajap_LG04	38100001	38200000	0		Ajap_LG01	177630000	177650000	1		Ajap_LG01	38100001	38200000	5.08746		Aful_LG01	38100001	38200000	6.40939		Aful_LG01	38100001	38200000	5.58496		Aful_LG01	38100001	38200000	4.64386		Ajap_LG01	38100001	38200000	0		Aful_LG01 200473422 200478481 Ajap_LG01 7615371 7620438 color=242,185,178
Ajap_LG01	38200001	38300000	0.28217		Ajap_LG04	38200001	38300000	1		Ajap_LG01	178090000	178110000	1		Ajap_LG01	38200001	38300000	4.80735		Aful_LG01	38200001	38300000	6		Aful_LG01	38200001	38300000	5		Aful_LG01	38200001	38300000	4		Ajap_LG01	38200001	38300000	0		Aful_LG01 200529863 200534894 Ajap_LG01 7557417 7562427 color=242,185,178
Ajap_LG01	38300001	38400000	0.2802		Ajap_LG04	38300001	38400000	1		Ajap_LG01	178510000	178530000	1		Ajap_LG01	38300001	38400000	4.80735		Aful_LG01	38300001	38400000	5.32193		Aful_LG01	38300001	38400000	4.39232		Aful_LG01	38300001	38400000	3		Ajap_LG01	38300001	38400000	0		Aful_LG01 202728153 202733286 Ajap_LG01 5602295 5607423 color=242,185,178
Ajap_LG01	38400001	38500000	0.28123		Ajap_LG04	38400001	38500000	1		Ajap_LG01	178910000	178930000	1		Ajap_LG01	38400001	38500000	5.70044		Aful_LG01	38400001	38500000	4		Aful_LG01	38400001	38500000	4		Aful_LG01	38400001	38500000	0		Ajap_LG01	38400001	38500000	0		Aful_LG01 202755908 202761011 Ajap_LG01 5571481 5576580 color=242,185,178
Ajap_LG01	38500001	38600000	0.30306		Ajap_LG04	38500001	38600000	4		Ajap_LG01	179130000	179150000	1		Ajap_LG01	38500001	38600000	6.93074		Aful_LG01	38500001	38600000	6.49185		Aful_LG01	38500001	38600000	5.35755		Aful_LG01	38500001	38600000	4.16993		Ajap_LG01	38500001	38600000	0		Aful_LG01 203124318 203131085 Ajap_LG01 5321282 5328074 color=242,185,178
Ajap_LG01	38600001	38700000	0.28523		Ajap_LG04	38600001	38700000	4		Ajap_LG01	179810000	179830000	1		Ajap_LG01	38600001	38700000	6.45943		Aful_LG01	38600001	38700000	6.10852		Aful_LG01	38600001	38700000	4.80735		Aful_LG01	38600001	38700000	4.75489		Ajap_LG01	38600001	38700000	0		Aful_LG01 203605679 203610763 Ajap_LG01 4960256 4965330 color=242,185,178
Ajap_LG01	38700001	38800000	0.27068		Ajap_LG04	38700001	38800000	2		Ajap_LG01	180170000	180190000	1		Ajap_LG01	38700001	38800000	4.9542		Aful_LG01	38700001	38800000	6.04439		Aful_LG01	38700001	38800000	4.45943		Aful_LG01	38700001	38800000	4.24793		Ajap_LG01	38700001	38800000	0		Aful_LG01 203910268 203916679 Ajap_LG01 4646626 4653055 color=242,185,178
Ajap_LG01	38800001	38900000	0.27598		Ajap_LG04	38800001	38900000	3		Ajap_LG01	180650000	180670000	1		Ajap_LG01	38800001	38900000	4.64386		Aful_LG01	38800001	38900000	5.39232		Aful_LG01	38800001	38900000	4		Aful_LG01	38800001	38900000	2.80735		Ajap_LG01	38800001	38900000	0		Aful_LG01 204075491 204081290 Ajap_LG01 4458870 4464639 color=242,185,178
Ajap_LG01	38900001	39000000	0.27767		Ajap_LG04	38900001	39000000	2		Ajap_LG01	180830000	180850000	1		Ajap_LG01	38900001	39000000	5.24793		Aful_LG01	38900001	39000000	6.16993		Aful_LG01	38900001	39000000	4.80735		Aful_LG01	38900001	39000000	4.32193		Ajap_LG01	38900001	39000000	0		Aful_LG01 204090950 204097137 Ajap_LG01 4442995 4449182 color=242,185,178
Ajap_LG01	39000001	39100000	0.27001		Ajap_LG04	39000001	39100000	2		Ajap_LG01	181010000	181030000	1		Ajap_LG01	39000001	39100000	5.35755		Aful_LG01	39000001	39100000	6.04439		Aful_LG01	39000001	39100000	4.80735		Aful_LG01	39000001	39100000	3.16993		Ajap_LG01	39000001	39100000	0		Aful_LG01 204427254 204432289 Ajap_LG01 4091923 4097028 color=242,185,178
Ajap_LG01	39100001	39200000	0.26782		Ajap_LG04	39100001	39200000	2		Ajap_LG01	181630000	181650000	1		Ajap_LG01	39100001	39200000	5.39232		Aful_LG01	39100001	39200000	5.78136		Aful_LG01	39100001	39200000	4.58496		Aful_LG01	39100001	39200000	2.80735		Ajap_LG01	39100001	39200000	0		Aful_LG01 204443349 204448660 Ajap_LG01 4075520 4080871 color=242,185,178
Ajap_LG01	39200001	39300000	0.26141		Ajap_LG04	39200001	39300000	2		Ajap_LG01	181810000	181830000	1		Ajap_LG01	39200001	39300000	5.67243		Aful_LG01	39200001	39300000	5.75489		Aful_LG01	39200001	39300000	4.16993		Aful_LG01	39200001	39300000	3.80735		Ajap_LG01	39200001	39300000	0		Aful_LG01 204526612 204531651 Ajap_LG01 3993600 3998700 color=242,185,178
Ajap_LG01	39300001	39400000	0.26015		Ajap_LG04	39300001	39400000	2		Ajap_LG01	182030000	182050000	1		Ajap_LG01	39300001	39400000	4.58496		Aful_LG01	39300001	39400000	5.90689		Aful_LG01	39300001	39400000	4.24793		Aful_LG01	39300001	39400000	3.90689		Ajap_LG01	39300001	39400000	0		Aful_LG01 204609221 204614907 Ajap_LG01 3910051 3915775 color=242,185,178
Ajap_LG01	39400001	39500000	0.2581		Ajap_LG04	39400001	39500000	1		Ajap_LG01	182270000	182290000	1		Ajap_LG01	39400001	39500000	4.08746		Aful_LG01	39400001	39500000	6.04439		Aful_LG01	39400001	39500000	4.85798		Aful_LG01	39400001	39500000	3.45943		Ajap_LG01	39400001	39500000	0		Aful_LG01 205142174 205147407 Ajap_LG01 3338186 3343453 color=242,185,178
Ajap_LG01	39500001	39600000	0.25467		Ajap_LG04	39500001	39600000	0		Ajap_LG01	182550000	182570000	1		Ajap_LG01	39500001	39600000	5.12928		Aful_LG01	39500001	39600000	6.52356		Aful_LG01	39500001	39600000	4.70044		Aful_LG01	39500001	39600000	4.64386		Ajap_LG01	39500001	39600000	0		Aful_LG01 205318861 205325597 Ajap_LG01 3158016 3164776 color=242,185,178
Ajap_LG01	39600001	39700000	0.26342		Ajap_LG04	39600001	39700000	1		Ajap_LG01	183630000	183650000	1		Ajap_LG01	39600001	39700000	4.90689		Aful_LG01	39600001	39700000	6.61471		Aful_LG01	39600001	39700000	5.24793		Aful_LG01	39600001	39700000	5.12928		Ajap_LG01	39600001	39700000	0		Aful_LG01 205417525 205424628 Ajap_LG01 3059712 3066941 color=242,185,178
Ajap_LG01	39700001	39800000	0.25499		Ajap_LG04	39700001	39800000	1		Ajap_LG01	183830000	183850000	1		Ajap_LG01	39700001	39800000	4.90689		Aful_LG01	39700001	39800000	5.08746		Aful_LG01	39700001	39800000	4.08746		Aful_LG01	39700001	39800000	3.70044		Ajap_LG01	39700001	39800000	0		Aful_LG01 205526749 205532773 Ajap_LG01 2949956 2956049 color=242,185,178
Ajap_LG01	39800001	39900000	0.27136		Ajap_LG04	39800001	39900000	2		Ajap_LG01	184270000	184290000	1		Ajap_LG01	39800001	39900000	5.93074		Aful_LG01	39800001	39900000	4.52356		Aful_LG01	39800001	39900000	2.58496		Aful_LG01	39800001	39900000	2.58496		Ajap_LG01	39800001	39900000	1		Aful_LG01 205534302 205541652 Ajap_LG01 2940928 2948282 color=242,185,178
Ajap_LG01	39900001	40000000	0.259		Ajap_LG04	39900001	40000000	3		Ajap_LG01	184530000	184550000	1		Ajap_LG01	39900001	40000000	6.79442		Aful_LG01	39900001	40000000	6.20945		Aful_LG01	39900001	40000000	4.16993		Aful_LG01	39900001	40000000	4.45943		Ajap_LG01	39900001	40000000	0		Aful_LG01 205692476 205700342 Ajap_LG01 2770603 2778565 color=242,185,178
Ajap_LG01	40000001	40100000	0.30407		Ajap_LG04	40000001	40100000	2		Ajap_LG01	184790000	184810000	1		Ajap_LG01	40000001	40100000	7.25739		Aful_LG01	40000001	40100000	6.53916		Aful_LG01	40000001	40100000	5.35755		Aful_LG01	40000001	40100000	4.85798		Ajap_LG01	40000001	40100000	0		Aful_LG01 205701600 205709354 Ajap_LG01 2761636 2769346 color=242,185,178
Ajap_LG01	40100001	40200000	0.27767		Ajap_LG04	40100001	40200000	2		Ajap_LG01	185670000	185690000	1		Ajap_LG01	40100001	40200000	7.33092		Aful_LG01	40100001	40200000	6.04439		Aful_LG01	40100001	40200000	4.16993		Aful_LG01	40100001	40200000	4.80735		Ajap_LG01	40100001	40200000	0		Aful_LG01 205871760 205876762 Ajap_LG01 2580480 2585444 color=242,185,178
Ajap_LG01	40200001	40300000	0.2935		Ajap_LG04	40200001	40300000	1		Ajap_LG01	186070000	186090000	1		Ajap_LG01	40200001	40300000	6.80735		Aful_LG01	40200001	40300000	5.88264		Aful_LG01	40200001	40300000	4.16993		Aful_LG01	40200001	40300000	3.58496		Ajap_LG01	40200001	40300000	0		Aful_LG01 205966714 205974010 Ajap_LG01 2454313 2461695 color=242,185,178
Ajap_LG01	40300001	40400000	0.26527		Ajap_LG04	40300001	40400000	0		Ajap_LG01	186390000	186410000	1		Ajap_LG01	40300001	40400000	7.5157		Aful_LG01	40300001	40400000	6.20945		Aful_LG01	40300001	40400000	4.52356		Aful_LG01	40300001	40400000	3.32193		Ajap_LG01	40300001	40400000	0		Aful_LG01 206059630 206065104 Ajap_LG01 2368789 2374315 color=242,185,178
Ajap_LG01	40400001	40500000	0.27478		Ajap_LG04	40400001	40500000	0		Ajap_LG01	186630000	186650000	1		Ajap_LG01	40400001	40500000	6.06609		Aful_LG01	40400001	40500000	6.18982		Aful_LG01	40400001	40500000	4.58496		Aful_LG01	40400001	40500000	4.32193		Ajap_LG01	40400001	40500000	0		Aful_LG01 206167013 206173089 Ajap_LG01 2260991 2267064 color=242,185,178
Ajap_LG01	40500001	40600000	0.29308		Ajap_LG04	40500001	40600000	1		Ajap_LG01	187530000	187550000	1		Ajap_LG01	40500001	40600000	3.80735		Aful_LG01	40500001	40600000	6.02237		Aful_LG01	40500001	40600000	4.9542		Aful_LG01	40500001	40600000	3.80735		Ajap_LG01	40500001	40600000	0		Aful_LG01 206194530 206199930 Ajap_LG01 2233878 2239291 color=242,185,178
Ajap_LG01	40600001	40700000	0.29903		Ajap_LG04	40600001	40700000	0		Ajap_LG01	187770000	187790000	1		Ajap_LG01	40600001	40700000	6.87036		Aful_LG01	40600001	40700000	6.39232		Aful_LG01	40600001	40700000	4.08746		Aful_LG01	40600001	40700000	5.20945		Ajap_LG01	40600001	40700000	0		Aful_LG01 206340770 206345988 Ajap_LG01 2130005 2135245 color=242,185,178
Ajap_LG01	40700001	40800000	0.27332		Ajap_LG04	40700001	40800000	1		Ajap_LG01	188190000	188210000	1		Ajap_LG01	40700001	40800000	6.04439		Aful_LG01	40700001	40800000	5.93074		Aful_LG01	40700001	40800000	4.80735		Aful_LG01	40700001	40800000	3.16993		Ajap_LG01	40700001	40800000	0		Aful_LG01 206407821 206414439 Ajap_LG01 2060288 2066941 color=242,185,178
Ajap_LG01	40800001	40900000	0.28944		Ajap_LG04	40800001	40900000	0		Ajap_LG01	188410000	188430000	1		Ajap_LG01	40800001	40900000	4.75489		Aful_LG01	40800001	40900000	6.42626		Aful_LG01	40800001	40900000	5.42626		Aful_LG01	40800001	40900000	4		Ajap_LG01	40800001	40900000	0		Aful_LG01 206511711 206516855 Ajap_LG01 1959069 1964289 color=242,185,178
Ajap_LG01	40900001	41000000	0.27649		Ajap_LG04	40900001	41000000	1		Ajap_LG01	188530000	188550000	1		Ajap_LG01	40900001	41000000	5.93074		Aful_LG01	40900001	41000000	6.33985		Aful_LG01	40900001	41000000	4.80735		Aful_LG01	40900001	41000000	4.32193		Ajap_LG01	40900001	41000000	0		Aful_LG01 206612858 206618049 Ajap_LG01 1862578 1867766 color=242,185,178
Ajap_LG01	41000001	41100000	0.297		Ajap_LG04	41000001	41100000	4		Ajap_LG01	188790000	188810000	1		Ajap_LG01	41000001	41100000	4.70044		Aful_LG01	41000001	41100000	6.12928		Aful_LG01	41000001	41100000	4.39232		Aful_LG01	41000001	41100000	4.08746		Ajap_LG01	41000001	41100000	0		Aful_LG01 206745046 206750527 Ajap_LG01 1724431 1730023 color=242,185,178
Ajap_LG01	41100001	41200000	0.29756		Ajap_LG04	41100001	41200000	0		Ajap_LG01	188970000	188990000	1		Ajap_LG01	41100001	41200000	5.49185		Aful_LG01	41100001	41200000	6.30378		Aful_LG01	41100001	41200000	5.04439		Aful_LG01	41100001	41200000	4.70044		Ajap_LG01	41100001	41200000	0		Aful_LG01 206967438 206973204 Ajap_LG01 1466368 1472140 color=242,185,178
Ajap_LG01	41200001	41300000	0.28047		Ajap_LG04	41200001	41300000	0		Ajap_LG01	189290000	189310000	1		Ajap_LG01	41200001	41300000	4.85798		Aful_LG01	41200001	41300000	6.39232		Aful_LG01	41200001	41300000	4.90689		Aful_LG01	41200001	41300000	4.45943		Ajap_LG01	41200001	41300000	1		Aful_LG01 207011162 207019222 Ajap_LG01 1421312 1429382 color=242,185,178
Ajap_LG01	41300001	41400000	0.27271		Ajap_LG04	41300001	41400000	2		Ajap_LG01	189690000	189710000	1		Ajap_LG01	41300001	41400000	3.80735		Aful_LG01	41300001	41400000	6.08746		Aful_LG01	41300001	41400000	4.32193		Aful_LG01	41300001	41400000	4.64386		Ajap_LG01	41300001	41400000	0		Aful_LG01 207087186 207092762 Ajap_LG01 1339392 1344968 color=242,185,178
Ajap_LG01	41400001	41500000	0.28166		Ajap_LG04	41400001	41500000	6		Ajap_LG01	189950000	189970000	1		Ajap_LG01	41400001	41500000	3.32193		Aful_LG01	41400001	41500000	6.52356		Aful_LG01	41400001	41500000	5.32193		Aful_LG01	41400001	41500000	4.70044		Ajap_LG01	41400001	41500000	0		Aful_LG01 207151107 207156449 Ajap_LG01 1275207 1280556 color=242,185,178
Ajap_LG01	41500001	41600000	0.28381		Ajap_LG04	41500001	41600000	2		Ajap_LG01	190190000	190210000	1		Ajap_LG01	41500001	41600000	4.32193		Aful_LG01	41500001	41600000	6.16993		Aful_LG01	41500001	41600000	4.52356		Aful_LG01	41500001	41600000	4.58496		Ajap_LG01	41500001	41600000	0		Aful_LG01 207679102 207684206 Ajap_LG01 698381 703507 color=242,185,178
Ajap_LG01	41600001	41700000	0.27312		Ajap_LG04	41600001	41700000	1		Ajap_LG01	190330000	190350000	1		Ajap_LG01	41600001	41700000	5.20945		Aful_LG01	41600001	41700000	6.02237		Aful_LG01	41600001	41700000	4.52356		Aful_LG01	41600001	41700000	4		Ajap_LG01	41600001	41700000	0		Aful_LG01 207770087 207775752 Ajap_LG01 599061 604724 color=242,185,178
Ajap_LG01	41700001	41800000	0.28126		Ajap_LG04	41700001	41800000	0		Ajap_LG01	190650000	190670000	1		Ajap_LG01	41700001	41800000	4.32193		Aful_LG01	41700001	41800000	6.42626		Aful_LG01	41700001	41800000	5.24793		Aful_LG01	41700001	41800000	4.24793		Ajap_LG01	41700001	41800000	1		Aful_LG01 185147507 185152584 Ajap_LG02 53790706 53795790 color=242,185,178
Ajap_LG01	41800001	41900000	0.27749		Ajap_LG04	41800001	41900000	1		Ajap_LG01	191170000	191190000	1		Ajap_LG01	41800001	41900000	5.49185		Aful_LG01	41800001	41900000	6.40939		Aful_LG01	41800001	41900000	5		Aful_LG01	41800001	41900000	4.39232		Ajap_LG01	41800001	41900000	0		Aful_LG01 115636625 115642816 Ajap_LG02 69916621 69922815 color=242,185,178
Ajap_LG01	41900001	42000000	0.28054		Ajap_LG04	41900001	42000000	1		Ajap_LG01	191370000	191390000	1		Ajap_LG01	41900001	42000000	4.45943		Aful_LG01	41900001	42000000	6.18982		Aful_LG01	41900001	42000000	4.45943		Aful_LG01	41900001	42000000	4.45943		Ajap_LG01	41900001	42000000	0		Aful_LG01 143487274 143492892 Ajap_LG02 18578955 18584574 color=242,185,178
Ajap_LG01	42000001	42100000	0.25688		Ajap_LG04	42000001	42100000	0		Ajap_LG01	191590000	191610000	1		Ajap_LG01	42000001	42100000	5.16993		Aful_LG01	42000001	42100000	5.83289		Aful_LG01	42000001	42100000	4.90689		Aful_LG01	42000001	42100000	4.16993		Ajap_LG01	42000001	42100000	0		Aful_LG01 7204412 7209480 Ajap_LG03 173987957 173993034 color=242,185,178
Ajap_LG01	42100001	42200000	0.26418		Ajap_LG04	42100001	42200000	0		Ajap_LG01	191870000	191890000	1		Ajap_LG01	42100001	42200000	5.75489		Aful_LG01	42100001	42200000	5.72792		Aful_LG01	42100001	42200000	4.39232		Aful_LG01	42100001	42200000	3.32193		Ajap_LG01	42100001	42200000	0		Aful_LG01 7243790 7248971 Ajap_LG03 174030978 174036190 color=242,185,178
Ajap_LG01	42200001	42300000	0.26611		Ajap_LG04	42200001	42300000	5		Ajap_LG01	192250000	192270000	1		Ajap_LG01	42200001	42300000	5.42626		Aful_LG01	42200001	42300000	6.04439		Aful_LG01	42200001	42300000	4.70044		Aful_LG01	42200001	42300000	4.45943		Ajap_LG01	42200001	42300000	1		Aful_LG01 7495418 7501434 Ajap_LG03 174291946 174297960 color=242,185,178
Ajap_LG01	42300001	42400000	0.26563		Ajap_LG04	42300001	42400000	2		Ajap_LG01	192350000	192370000	1		Ajap_LG01	42300001	42400000	6.37504		Aful_LG01	42300001	42400000	6.30378		Aful_LG01	42300001	42400000	4.32193		Aful_LG01	42300001	42400000	4.52356		Ajap_LG01	42300001	42400000	0		Aful_LG01 7595821 7602584 Ajap_LG03 174388364 174395137 color=242,185,178
Ajap_LG01	42400001	42500000	0.26284		Ajap_LG04	42400001	42500000	1		Ajap_LG01	192770000	192790000	1		Ajap_LG01	42400001	42500000	5.64386		Aful_LG01	42400001	42500000	6.45943		Aful_LG01	42400001	42500000	4.9542		Aful_LG01	42400001	42500000	3.16993		Ajap_LG01	42400001	42500000	0		Aful_LG01 23141039 23147181 Ajap_LG03 150497164 150503317 color=242,185,178
Ajap_LG01	42500001	42600000	0.26766		Ajap_LG04	42500001	42600000	0		Ajap_LG01	193070000	193090000	1		Ajap_LG01	42500001	42600000	5.39232		Aful_LG01	42500001	42600000	6.22882		Aful_LG01	42500001	42600000	4.85798		Aful_LG01	42500001	42600000	4.45943		Ajap_LG01	42500001	42600000	0		Aful_LG01 125026496 125031901 Ajap_LG03 33458676 33464088 color=242,185,178
Ajap_LG01	42600001	42700000	0.26575		Ajap_LG04	42600001	42700000	0		Ajap_LG01	193430000	193450000	1		Ajap_LG01	42600001	42700000	4		Aful_LG01	42600001	42700000	6.47573		Aful_LG01	42600001	42700000	5.04439		Aful_LG01	42600001	42700000	3.80735		Ajap_LG01	42600001	42700000	0		Aful_LG01 57397820 57403102 Ajap_LG03 19449072 19454404 color=242,185,178
Ajap_LG01	42700001	42800000	0.2649		Ajap_LG04	42700001	42800000	3		Ajap_LG01	193710000	193730000	1		Ajap_LG01	42700001	42800000	5.78136		Aful_LG01	42700001	42800000	6.14975		Aful_LG01	42700001	42800000	4.45943		Aful_LG01	42700001	42800000	4.70044		Ajap_LG01	42700001	42800000	0		Aful_LG01 110857698 110863894 Ajap_LG04 19842991 19849215 color=242,185,178
Ajap_LG01	42800001	42900000	0.27214		Ajap_LG04	42800001	42900000	3		Ajap_LG01	193970000	193990000	1		Ajap_LG01	42800001	42900000	6.37504		Aful_LG01	42800001	42900000	6.70044		Aful_LG01	42800001	42900000	5.49185		Aful_LG01	42800001	42900000	4.58496		Ajap_LG01	42800001	42900000	0		Aful_LG01 154636486 154642111 Ajap_LG04 151803702 151809342 color=242,185,178
Ajap_LG01	42900001	43000000	0.28177		Ajap_LG04	42900001	43000000	2		Ajap_LG01	194150000	194170000	1		Ajap_LG01	42900001	43000000	7.03342		Aful_LG01	42900001	43000000	6.52356		Aful_LG01	42900001	43000000	5.32193		Aful_LG01	42900001	43000000	4.58496		Ajap_LG01	42900001	43000000	0		Aful_LG01 206251588 206256957 Ajap_LG04 112845577 112850971 color=242,185,178
Ajap_LG01	43000001	43100000	0.2564		Ajap_LG04	43000001	43100000	2		Ajap_LG01	194570000	194590000	1		Ajap_LG01	43000001	43100000	6.61471		Aful_LG01	43000001	43100000	6.53916		Aful_LG01	43000001	43100000	5.08746		Aful_LG01	43000001	43100000	4.08746		Ajap_LG01	43000001	43100000	0		Aful_LG01 108990640 108995712 Ajap_LG05 78147585 78152647 color=242,185,178
Ajap_LG01	43100001	43200000	0.29375		Ajap_LG04	43100001	43200000	3		Ajap_LG01	195150000	195170000	1		Ajap_LG01	43100001	43200000	7.06609		Aful_LG01	43100001	43200000	6.18982		Aful_LG01	43100001	43200000	5.04439		Aful_LG01	43100001	43200000	4.45943		Ajap_LG01	43100001	43200000	5		Aful_LG01 111427325 111433619 Ajap_LG05 94347375 94353635 color=242,185,178
Ajap_LG01	43200001	43300000	0.27043		Ajap_LG04	43200001	43300000	2		Ajap_LG01	195330000	195350000	1		Ajap_LG01	43200001	43300000	6.42626		Aful_LG01	43200001	43300000	6.16993		Aful_LG01	43200001	43300000	4.52356		Aful_LG01	43200001	43300000	4.08746		Ajap_LG01	43200001	43300000	1		Aful_LG01 136096372 136101406 Ajap_LG05 34580904 34585939 color=242,185,178
Ajap_LG01	43300001	43400000	0.25706		Ajap_LG04	43300001	43400000	2		Ajap_LG01	195490000	195510000	1		Ajap_LG01	43300001	43400000	5.52356		Aful_LG01	43300001	43400000	6.20945		Aful_LG01	43300001	43400000	5.12928		Aful_LG01	43300001	43400000	4.08746		Ajap_LG01	43300001	43400000	0		Aful_LG01 130508673 130513998 Ajap_LG05 36932410 36937727 color=242,185,178
Ajap_LG01	43400001	43500000	0.2647		Ajap_LG04	43400001	43500000	3		Ajap_LG01	195790000	195810000	1		Ajap_LG01	43400001	43500000	6.10852		Aful_LG01	43400001	43500000	6.45943		Aful_LG01	43400001	43500000	5.35755		Aful_LG01	43400001	43500000	4.64386		Ajap_LG01	43400001	43500000	0		Aful_LG02 72870591 72876192 Ajap_LG01 108929025 108934611 color=200,173,196
Ajap_LG01	43500001	43600000	0.26061		Ajap_LG04	43500001	43600000	3		Ajap_LG01	196130000	196150000	1		Ajap_LG01	43500001	43600000	5.49185		Aful_LG01	43500001	43600000	6.16993		Aful_LG01	43500001	43600000	5.12928		Aful_LG01	43500001	43600000	3.32193		Ajap_LG01	43500001	43600000	0		Aful_LG02 110627567 110633368 Ajap_LG01 153620480 153626262 color=200,173,196
Ajap_LG01	43600001	43700000	0.27049		Ajap_LG04	43600001	43700000	2		Ajap_LG01	196390000	196410000	1		Ajap_LG01	43600001	43700000	5.70044		Aful_LG01	43600001	43700000	6.64386		Aful_LG01	43600001	43700000	5.75489		Aful_LG01	43600001	43700000	4.64386		Ajap_LG01	43600001	43700000	0		Aful_LG02 26773394 26778435 Ajap_LG01 186743843 186748884 color=200,173,196
Ajap_LG01	43700001	43800000	0.26247		Ajap_LG04	43700001	43800000	0		Ajap_LG01	196630000	196650000	1		Ajap_LG01	43700001	43800000	6.44294		Aful_LG01	43700001	43800000	6.16993		Aful_LG01	43700001	43800000	4.85798		Aful_LG01	43700001	43800000	3.90689		Ajap_LG01	43700001	43800000	1		Aful_LG02 50660915 50666149 Ajap_LG01 97415596 97420831 color=200,173,196
Ajap_LG01	43800001	43900000	0.29196		Ajap_LG04	43800001	43900000	2		Ajap_LG01	196730000	196750000	1		Ajap_LG01	43800001	43900000	6.9542		Aful_LG01	43800001	43900000	6.49185		Aful_LG01	43800001	43900000	5.2854		Aful_LG01	43800001	43900000	4.24793		Ajap_LG01	43800001	43900000	0		Aful_LG02 73078037 73083269 Ajap_LG01 38547802 38553034 color=200,173,196
Ajap_LG01	43900001	44000000	0.30347		Ajap_LG04	43900001	44000000	0		Ajap_LG01	196970000	196990000	1		Ajap_LG01	43900001	44000000	7.66534		Aful_LG01	43900001	44000000	5.24793		Aful_LG01	43900001	44000000	4.08746		Aful_LG01	43900001	44000000	3.16993		Ajap_LG01	43900001	44000000	1		Aful_LG02 3504843 3510596 Ajap_LG02 174728907 174734724 color=200,173,196
Ajap_LG01	44000001	44100000	0.29603		Ajap_LG04	44000001	44100000	2		Ajap_LG01	197090000	197110000	1		Ajap_LG01	44000001	44100000	6.93074		Aful_LG01	44000001	44100000	6.30378		Aful_LG01	44000001	44100000	5.20945		Aful_LG01	44000001	44100000	4.08746		Ajap_LG01	44000001	44100000	1		Aful_LG02 3599903 3605753 Ajap_LG02 174809089 174815013 color=200,173,196
Ajap_LG01	44100001	44200000	0.30765		Ajap_LG04	44100001	44200000	5		Ajap_LG01	197310000	197330000	1		Ajap_LG01	44100001	44200000	7.14975		Aful_LG01	44100001	44200000	6.04439		Aful_LG01	44100001	44200000	4.80735		Aful_LG01	44100001	44200000	3.80735		Ajap_LG01	44100001	44200000	0		Aful_LG02 3943244 3949363 Ajap_LG02 175175600 175181739 color=200,173,196
Ajap_LG01	44200001	44300000	0.29845		Ajap_LG04	44200001	44300000	5		Ajap_LG01	197750000	197770000	1		Ajap_LG01	44200001	44300000	7.40088		Aful_LG01	44200001	44300000	6		Aful_LG01	44200001	44300000	4.90689		Aful_LG01	44200001	44300000	3.90689		Ajap_LG01	44200001	44300000	0		Aful_LG02 4368089 4373601 Ajap_LG02 175601838 175607370 color=200,173,196
Ajap_LG01	44300001	44400000	0.32593		Ajap_LG04	44300001	44400000	0		Ajap_LG01	198290000	198310000	1		Ajap_LG01	44300001	44400000	7.2854		Aful_LG01	44300001	44400000	6.22882		Aful_LG01	44300001	44400000	5.32193		Aful_LG01	44300001	44400000	2.58496		Ajap_LG01	44300001	44400000	0		Aful_LG02 5281891 5287855 Ajap_LG02 176531632 176537600 color=200,173,196
Ajap_LG01	44400001	44500000	0.31026		Ajap_LG04	44400001	44500000	4		Ajap_LG01	198470000	198490000	1		Ajap_LG01	44400001	44500000	7.56224		Aful_LG01	44400001	44500000	6.06609		Aful_LG01	44400001	44500000	4.9542		Aful_LG01	44400001	44500000	3.70044		Ajap_LG01	44400001	44500000	0		Aful_LG02 5291952 5297960 Ajap_LG02 176541697 176547730 color=200,173,196
Ajap_LG01	44500001	44600000	0.29828		Ajap_LG04	44500001	44600000	0		Ajap_LG01	198630000	198650000	1		Ajap_LG01	44500001	44600000	7.77479		Aful_LG01	44500001	44600000	5.70044		Aful_LG01	44500001	44600000	4.24793		Aful_LG01	44500001	44600000	3.90689		Ajap_LG01	44500001	44600000	0		Aful_LG02 6010695 6016860 Ajap_LG02 177297373 177303553 color=200,173,196
Ajap_LG01	44600001	44700000	0.30368		Ajap_LG04	44600001	44700000	0		Ajap_LG01	198910000	198930000	1		Ajap_LG01	44600001	44700000	7.04439		Aful_LG01	44600001	44700000	5.83289		Aful_LG01	44600001	44700000	4.45943		Aful_LG01	44600001	44700000	4.32193		Ajap_LG01	44600001	44700000	0		Aful_LG02 7825442 7833530 Ajap_LG02 171081729 171089876 color=200,173,196
Ajap_LG01	44700001	44800000	0.28585		Ajap_LG04	44700001	44800000	3		Ajap_LG01	199170000	199190000	1		Ajap_LG01	44700001	44800000	7.39232		Aful_LG01	44700001	44800000	6.22882		Aful_LG01	44700001	44800000	4.64386		Aful_LG01	44700001	44800000	3.80735		Ajap_LG01	44700001	44800000	0		Aful_LG02 8014749 8025644 Ajap_LG02 171296131 171307008 color=200,173,196
Ajap_LG01	44800001	44900000	0.3034		Ajap_LG04	44800001	44900000	3		Ajap_LG01	199470000	199490000	1		Ajap_LG01	44800001	44900000	7.52356		Aful_LG01	44800001	44900000	6.04439		Aful_LG01	44800001	44900000	5		Aful_LG01	44800001	44900000	3.58496		Ajap_LG01	44800001	44900000	0		Aful_LG02 8073217 8079826 Ajap_LG02 171355738 171362344 color=200,173,196
Ajap_LG01	44900001	45000000	0.29903		Ajap_LG04	44900001	45000000	2		Ajap_LG01	199670000	199690000	1		Ajap_LG01	44900001	45000000	6.97728		Aful_LG01	44900001	45000000	6		Aful_LG01	44900001	45000000	4.58496		Aful_LG01	44900001	45000000	3.90689		Ajap_LG01	44900001	45000000	0		Aful_LG02 9235293 9240523 Ajap_LG02 172495685 172500929 color=200,173,196
Ajap_LG01	45000001	45100000	0.29983		Ajap_LG04	45000001	45100000	1		Ajap_LG01	199930000	199950000	1		Ajap_LG01	45000001	45100000	7.42626		Aful_LG01	45000001	45100000	6.08746		Aful_LG01	45000001	45100000	4.85798		Aful_LG01	45000001	45100000	3.90689		Ajap_LG01	45000001	45100000	0		Aful_LG02 9337815 9344953 Ajap_LG02 172598940 172606109 color=200,173,196
Ajap_LG01	45100001	45200000	0.31348		Ajap_LG04	45100001	45200000	4		Ajap_LG01	200250000	200270000	1		Ajap_LG01	45100001	45200000	7.32193		Aful_LG01	45100001	45200000	6.20945		Aful_LG01	45100001	45200000	4.80735		Aful_LG01	45100001	45200000	4.85798		Ajap_LG01	45100001	45200000	0		Aful_LG02 9449048 9454774 Ajap_LG02 172713918 172719600 color=200,173,196
Ajap_LG01	45200001	45300000	0.2908		Ajap_LG04	45200001	45300000	1		Ajap_LG01	200750000	200770000	1		Ajap_LG01	45200001	45300000	7.24793		Aful_LG01	45200001	45300000	6.76818		Aful_LG01	45200001	45300000	5.08746		Aful_LG01	45200001	45300000	4.32193		Ajap_LG01	45200001	45300000	0		Aful_LG02 9553921 9561233 Ajap_LG02 172811089 172818433 color=200,173,196
Ajap_LG01	45300001	45400000	0.26041		Ajap_LG04	45300001	45400000	2		Ajap_LG01	201170000	201190000	1		Ajap_LG01	45300001	45400000	6.53916		Aful_LG01	45300001	45400000	6.06609		Aful_LG01	45300001	45400000	4.58496		Aful_LG01	45300001	45400000	3.90689		Ajap_LG01	45300001	45400000	0		Aful_LG02 9652156 9657778 Ajap_LG02 172934045 172939649 color=200,173,196
Ajap_LG01	45400001	45500000	0.26263		Ajap_LG04	45400001	45500000	0		Ajap_LG01	201390000	201410000	1		Ajap_LG01	45400001	45500000	6.58496		Aful_LG01	45400001	45500000	6.42626		Aful_LG01	45400001	45500000	5.08746		Aful_LG01	45400001	45500000	4.75489		Ajap_LG01	45400001	45500000	0		Aful_LG02 10213865 10219655 Ajap_LG02 173510429 173516217 color=200,173,196
Ajap_LG01	45500001	45600000	0.26835		Ajap_LG04	45500001	45600000	1		Ajap_LG01	201570000	201590000	1		Ajap_LG01	45500001	45600000	6.72792		Aful_LG01	45500001	45600000	5.97728		Aful_LG01	45500001	45600000	4.16993		Aful_LG01	45500001	45600000	4.16993		Ajap_LG01	45500001	45600000	0		Aful_LG02 10234894 10241627 Ajap_LG02 173531374 173538163 color=200,173,196
Ajap_LG01	45600001	45700000	0.25266		Ajap_LG04	45600001	45700000	1		Ajap_LG01	201770000	201790000	1		Ajap_LG01	45600001	45700000	6.02237		Aful_LG01	45600001	45700000	6.16993		Aful_LG01	45600001	45700000	4.45943		Aful_LG01	45600001	45700000	4.39232		Ajap_LG01	45600001	45700000	0		Aful_LG02 10631787 10638844 Ajap_LG02 173921506 173928580 color=200,173,196
Ajap_LG01	45700001	45800000	0.29068		Ajap_LG04	45700001	45800000	3		Ajap_LG01	201930000	201950000	1		Ajap_LG01	45700001	45800000	7.2854		Aful_LG01	45700001	45800000	6.49185		Aful_LG01	45700001	45800000	5.08746		Aful_LG01	45700001	45800000	4.75489		Ajap_LG01	45700001	45800000	0		Aful_LG02 10734771 10740149 Ajap_LG02 174025467 174030848 color=200,173,196
Ajap_LG01	45800001	45900000	0.30237		Ajap_LG04	45800001	45900000	0		Ajap_LG01	202230000	202250000	1		Ajap_LG01	45800001	45900000	7.29462		Aful_LG01	45800001	45900000	6.39232		Aful_LG01	45800001	45900000	5.2854		Aful_LG01	45800001	45900000	3.45943		Ajap_LG01	45800001	45900000	0		Aful_LG02 11497149 11503884 Ajap_LG02 161466968 161473729 color=200,173,196
Ajap_LG01	45900001	46000000	0.28457		Ajap_LG04	45900001	46000000	1		Ajap_LG01	202590000	202610000	1		Ajap_LG01	45900001	46000000	7.48382		Aful_LG01	45900001	46000000	6.44294		Aful_LG01	45900001	46000000	4.75489		Aful_LG01	45900001	46000000	4.70044		Ajap_LG01	45900001	46000000	0		Aful_LG02 11619981 11626142 Ajap_LG02 161607681 161613814 color=200,173,196
Ajap_LG01	46000001	46100000	0.27843		Ajap_LG04	46000001	46100000	1		Ajap_LG01	202810000	202830000	1		Ajap_LG01	46000001	46100000	6.98868		Aful_LG01	46000001	46100000	6		Aful_LG01	46000001	46100000	4.70044		Aful_LG01	46000001	46100000	4.32193		Ajap_LG01	46000001	46100000	0		Aful_LG02 11912610 11919583 Ajap_LG02 161935361 161942322 color=200,173,196
Ajap_LG01	46100001	46200000	0.27754		Ajap_LG04	46100001	46200000	3		Ajap_LG01	203150000	203170000	1		Ajap_LG01	46100001	46200000	6.67243		Aful_LG01	46100001	46200000	6.08746		Aful_LG01	46100001	46200000	4.64386		Aful_LG01	46100001	46200000	4.75489		Ajap_LG01	46100001	46200000	0		Aful_LG02 12095797 12101284 Ajap_LG02 162123777 162129289 color=200,173,196
Ajap_LG01	46200001	46300000	0.27928		Ajap_LG04	46200001	46300000	1		Ajap_LG01	203370000	203390000	1		Ajap_LG01	46200001	46300000	7.18982		Aful_LG01	46200001	46300000	6.40939		Aful_LG01	46200001	46300000	4.80735		Aful_LG01	46200001	46300000	4.9542		Ajap_LG01	46200001	46300000	0		Aful_LG02 12262973 12268757 Ajap_LG02 162291713 162297478 color=200,173,196
Ajap_LG01	46300001	46400000	0.29654		Ajap_LG04	46300001	46400000	3		Ajap_LG01	203550000	203570000	1		Ajap_LG01	46300001	46400000	7.54689		Aful_LG01	46300001	46400000	5.88264		Aful_LG01	46300001	46400000	4.70044		Aful_LG01	46300001	46400000	3.80735		Ajap_LG01	46300001	46400000	0		Aful_LG02 12289130 12297998 Ajap_LG02 162337441 162346360 color=200,173,196
Ajap_LG01	46400001	46500000	0.28689		Ajap_LG04	46400001	46500000	2		Ajap_LG01	203890000	203910000	1		Ajap_LG01	46400001	46500000	7.41785		Aful_LG01	46400001	46500000	5.35755		Aful_LG01	46400001	46500000	4.39232		Aful_LG01	46400001	46500000	2.80735		Ajap_LG01	46400001	46500000	0		Aful_LG02 12471385 12476538 Ajap_LG02 162522070 162527215 color=200,173,196
Ajap_LG01	46500001	46600000	0.26637		Ajap_LG04	46500001	46600000	2		Ajap_LG01	204070000	204090000	1		Ajap_LG01	46500001	46600000	6.35755		Aful_LG01	46500001	46600000	6.65821		Aful_LG01	46500001	46600000	5.93074		Aful_LG01	46500001	46600000	4.24793		Ajap_LG01	46500001	46600000	0		Aful_LG02 12591451 12598922 Ajap_LG02 162627822 162635244 color=200,173,196
Ajap_LG01	46600001	46700000	0.26616		Ajap_LG04	46600001	46700000	0		Ajap_LG01	204270000	204290000	1		Ajap_LG01	46600001	46700000	6.90689		Aful_LG01	46600001	46700000	5.78136		Aful_LG01	46600001	46700000	4		Aful_LG01	46600001	46700000	4.70044		Ajap_LG01	46600001	46700000	0		Aful_LG02 12720442 12727920 Ajap_LG02 162760759 162768236 color=200,173,196
Ajap_LG01	46700001	46800000	0.28627		Ajap_LG04	46700001	46800000	0		Ajap_LG01	204410000	204430000	1		Ajap_LG01	46700001	46800000	7.26679		Aful_LG01	46700001	46800000	5.90689		Aful_LG01	46700001	46800000	4.70044		Aful_LG01	46700001	46800000	3.70044		Ajap_LG01	46700001	46800000	0		Aful_LG02 13229983 13235187 Ajap_LG02 163332097 163337292 color=200,173,196
Ajap_LG01	46800001	46900000	0.27116		Ajap_LG04	46800001	46900000	3		Ajap_LG01	204670000	204690000	1		Ajap_LG01	46800001	46900000	4.90689		Aful_LG01	46800001	46900000	6.02237		Aful_LG01	46800001	46900000	4.75489		Aful_LG01	46800001	46900000	3.90689		Ajap_LG01	46800001	46900000	0		Aful_LG02 13403518 13409845 Ajap_LG02 163516417 163522807 color=200,173,196
Ajap_LG01	46900001	47000000	0.27628		Ajap_LG04	46900001	47000000	2		Ajap_LG01	204830000	204850000	1		Ajap_LG01	46900001	47000000	6.70044		Aful_LG01	46900001	47000000	6.45943		Aful_LG01	46900001	47000000	4.85798		Aful_LG01	46900001	47000000	4.85798		Ajap_LG01	46900001	47000000	0		Aful_LG02 14627164 14633822 Ajap_LG02 164831418 164838055 color=200,173,196
Ajap_LG01	47000001	47100000	0.25636		Ajap_LG04	47000001	47100000	2		Ajap_LG01	205210000	205230000	1		Ajap_LG01	47000001	47100000	6.40939		Aful_LG01	47000001	47100000	5.72792		Aful_LG01	47000001	47100000	4.85798		Aful_LG01	47000001	47100000	3.32193		Ajap_LG01	47000001	47100000	0		Aful_LG02 14894912 14900208 Ajap_LG02 165142529 165147817 color=200,173,196
Ajap_LG01	47100001	47200000	0.28527		Ajap_LG04	47100001	47200000	1		Ajap_LG01	205430000	205450000	1		Ajap_LG01	47100001	47200000	6.59991		Aful_LG01	47100001	47200000	6.2854		Aful_LG01	47100001	47200000	5.04439		Aful_LG01	47100001	47200000	4.16993		Ajap_LG01	47100001	47200000	0		Aful_LG02 14900213 14906485 Ajap_LG02 165147827 165154085 color=200,173,196
Ajap_LG01	47200001	47300000	0.27494		Ajap_LG04	47200001	47300000	1		Ajap_LG01	205610000	205630000	1		Ajap_LG01	47200001	47300000	7.36632		Aful_LG01	47200001	47300000	6.24793		Aful_LG01	47200001	47300000	5.08746		Aful_LG01	47200001	47300000	4.24793		Ajap_LG01	47200001	47300000	0		Aful_LG02 15693233 15700911 Ajap_LG02 166000737 166008431 color=200,173,196
Ajap_LG01	47300001	47400000	0.29725		Ajap_LG04	47300001	47400000	0		Ajap_LG01	206010000	206030000	1		Ajap_LG01	47300001	47400000	7.24793		Aful_LG01	47300001	47400000	5.85798		Aful_LG01	47300001	47400000	4.75489		Aful_LG01	47300001	47400000	3.80735		Ajap_LG01	47300001	47400000	0		Aful_LG02 15737106 15742286 Ajap_LG02 166045160 166050339 color=200,173,196
Ajap_LG01	47400001	47500000	0.31477		Ajap_LG04	47400001	47500000	2		Ajap_LG01	206170000	206190000	1		Ajap_LG01	47400001	47500000	7.17991		Aful_LG01	47400001	47500000	5.35755		Aful_LG01	47400001	47500000	3.80735		Aful_LG01	47400001	47500000	3.58496		Ajap_LG01	47400001	47500000	0		Aful_LG02 15973565 15979371 Ajap_LG02 166274057 166279868 color=200,173,196
Ajap_LG01	47500001	47600000	0.29535		Ajap_LG04	47500001	47600000	3		Ajap_LG01	206410000	206430000	1		Ajap_LG01	47500001	47600000	7.05528		Aful_LG01	47500001	47600000	5.70044		Aful_LG01	47500001	47600000	4.39232		Aful_LG01	47500001	47600000	3.70044		Ajap_LG01	47500001	47600000	1		Aful_LG02 16251013 16259002 Ajap_LG02 166567937 166575985 color=200,173,196
Ajap_LG01	47600001	47700000	0.26367		Ajap_LG04	47600001	47700000	4		Ajap_LG01	206570000	206590000	1		Ajap_LG01	47600001	47700000	6.64386		Aful_LG01	47600001	47700000	5.80735		Aful_LG01	47600001	47700000	4.08746		Aful_LG01	47600001	47700000	4		Ajap_LG01	47600001	47700000	0		Aful_LG02 16570490 16576011 Ajap_LG02 166869534 166875047 color=200,173,196
Ajap_LG01	47700001	47800000	0.26252		Ajap_LG04	47700001	47800000	3		Ajap_LG01	206770000	206790000	1		Ajap_LG01	47700001	47800000	5.52356		Aful_LG01	47700001	47800000	6.14975		Aful_LG01	47700001	47800000	4.39232		Aful_LG01	47700001	47800000	4.16993		Ajap_LG01	47700001	47800000	0		Aful_LG02 16576104 16581612 Ajap_LG02 166875137 166880643 color=200,173,196
Ajap_LG01	47800001	47900000	0.25998		Ajap_LG04	47800001	47900000	0		Ajap_LG01	207150000	207170000	1		Ajap_LG01	47800001	47900000	5.67243		Aful_LG01	47800001	47900000	5.85798		Aful_LG01	47800001	47900000	4.70044		Aful_LG01	47800001	47900000	3.45943		Ajap_LG01	47800001	47900000	0		Aful_LG02 16708203 16714480 Ajap_LG02 167015823 167022098 color=200,173,196
Ajap_LG01	47900001	48000000	0.26584		Ajap_LG04	47900001	48000000	4		Ajap_LG01	207310000	207330000	1		Ajap_LG01	47900001	48000000	5.08746		Aful_LG01	47900001	48000000	6.75489		Aful_LG01	47900001	48000000	5.35755		Aful_LG01	47900001	48000000	4.39232		Ajap_LG01	47900001	48000000	0		Aful_LG02 16734527 16740443 Ajap_LG02 167041247 167047168 color=200,173,196
Ajap_LG01	48000001	48100000	0.26017		Ajap_LG04	48000001	48100000	1		Ajap_LG01	207550000	207570000	1		Ajap_LG01	48000001	48100000	6.56986		Aful_LG01	48000001	48100000	5.90689		Aful_LG01	48000001	48100000	4.75489		Aful_LG01	48000001	48100000	3.58496		Ajap_LG01	48000001	48100000	0		Aful_LG02 16756826 16765603 Ajap_LG02 167063553 167072300 color=200,173,196
Ajap_LG01	48100001	48200000	0.27379		Ajap_LG04	48100001	48200000	2		Ajap_LG01	207810000	207830000	1		Ajap_LG01	48100001	48200000	7.19967		Aful_LG01	48100001	48200000	6.32193		Aful_LG01	48100001	48200000	4.75489		Aful_LG01	48100001	48200000	4.45943		Ajap_LG01	48100001	48200000	0		Aful_LG02 16796666 16804407 Ajap_LG02 167101388 167109125 color=200,173,196
Ajap_LG01	48200001	48300000	0.2824		Ajap_LG04	48200001	48300000	1		Ajap_LG01	208010000	208030000	1		Ajap_LG01	48200001	48300000	7.20945		Aful_LG01	48200001	48300000	6.22882		Aful_LG01	48200001	48300000	4.32193		Aful_LG01	48200001	48300000	3.90689		Ajap_LG01	48200001	48300000	0		Aful_LG02 16836695 16843168 Ajap_LG02 167139339 167145765 color=200,173,196
Ajap_LG01	48300001	48400000	0.28938		Ajap_LG04	48300001	48400000	2		Ajap_LG01	208150000	208170000	1		Ajap_LG01	48300001	48400000	6.94251		Aful_LG01	48300001	48400000	6.50779		Aful_LG01	48300001	48400000	5.45943		Aful_LG01	48300001	48400000	4.32193		Ajap_LG01	48300001	48400000	0		Aful_LG02 16976305 16981358 Ajap_LG02 167284737 167289791 color=200,173,196
Ajap_LG01	48400001	48500000	0.25563		Ajap_LG04	48400001	48500000	0		Ajap_LG01	208570000	208590000	1		Ajap_LG01	48400001	48500000	5.93074		Aful_LG01	48400001	48500000	6.14975		Aful_LG01	48400001	48500000	4.32193		Aful_LG01	48400001	48500000	5		Ajap_LG01	48400001	48500000	0		Aful_LG02 17485647 17490991 Ajap_LG02 167797008 167802360 color=200,173,196
Ajap_LG01	48500001	48600000	0.28484		Ajap_LG04	48500001	48600000	1		Ajap_LG01	208890000	208910000	1		Ajap_LG01	48500001	48600000	6.74147		Aful_LG01	48500001	48600000	6.04439		Aful_LG01	48500001	48600000	4.9542		Aful_LG01	48500001	48600000	3.32193		Ajap_LG01	48500001	48600000	0		Aful_LG02 17704415 17712351 Ajap_LG02 168018008 168025993 color=200,173,196
Ajap_LG01	48600001	48700000	0.27004		Ajap_LG04	48600001	48700000	0		Ajap_LG01	209270000	209290000	1		Ajap_LG01	48600001	48700000	6.45943		Aful_LG01	48600001	48700000	6.26679		Aful_LG01	48600001	48700000	4.32193		Aful_LG01	48600001	48700000	4.45943		Ajap_LG01	48600001	48700000	0		Aful_LG02 17825029 17830111 Ajap_LG02 168144897 168149970 color=200,173,196
Ajap_LG01	48700001	48800000	0.29124		Ajap_LG04	48700001	48800000	0		Ajap_LG01	209370000	209390000	1		Ajap_LG01	48700001	48800000	6.97728		Aful_LG01	48700001	48800000	6.39232		Aful_LG01	48700001	48800000	5.08746		Aful_LG01	48700001	48800000	4.58496		Ajap_LG01	48700001	48800000	0		Aful_LG02 17913044 17918085 Ajap_LG02 168262927 168268001 color=200,173,196
Ajap_LG01	48800001	48900000	0.27426		Ajap_LG04	48800001	48900000	2		Ajap_LG01	209550000	209570000	1		Ajap_LG01	48800001	48900000	6.33985		Aful_LG01	48800001	48900000	5.32193		Aful_LG01	48800001	48900000	4.16993		Aful_LG01	48800001	48900000	2.80735		Ajap_LG01	48800001	48900000	0		Aful_LG02 18514638 18522463 Ajap_LG02 168931719 168939520 color=200,173,196
Ajap_LG01	48900001	49000000	0.27976		Ajap_LG04	48900001	49000000	2		Ajap_LG01	210050000	210070000	1		Ajap_LG01	48900001	49000000	6.08746		Aful_LG01	48900001	49000000	6.56986		Aful_LG01	48900001	49000000	4.75489		Aful_LG01	48900001	49000000	4.75489		Ajap_LG01	48900001	49000000	0		Aful_LG02 18840062 18845861 Ajap_LG02 169272973 169278783 color=200,173,196
Ajap_LG01	49000001	49100000	0.27606		Ajap_LG04	49000001	49100000	0		Ajap_LG01	210310000	210330000	1		Ajap_LG01	49000001	49100000	7.17991		Aful_LG01	49000001	49100000	6.16993		Aful_LG01	49000001	49100000	4.90689		Aful_LG01	49000001	49100000	4.16993		Ajap_LG01	49000001	49100000	0		Aful_LG02 18907106 18913206 Ajap_LG02 169330425 169336503 color=200,173,196
Ajap_LG01	49100001	49200000	0.26371		Ajap_LG04	49100001	49200000	2		Ajap_LG01	210710000	210730000	1		Ajap_LG01	49100001	49200000	7.05528		Aful_LG01	49100001	49200000	6.33985		Aful_LG01	49100001	49200000	4.45943		Aful_LG01	49100001	49200000	4.58496		Ajap_LG01	49100001	49200000	0		Aful_LG02 19116492 19123156 Ajap_LG02 169504786 169511473 color=200,173,196
Ajap_LG01	49200001	49300000	0.29428		Ajap_LG04	49200001	49300000	1		Ajap_LG01	211190000	211210000	1		Ajap_LG01	49200001	49300000	7.03342		Aful_LG01	49200001	49300000	6.06609		Aful_LG01	49200001	49300000	4.08746		Aful_LG01	49200001	49300000	4.08746		Ajap_LG01	49200001	49300000	0		Aful_LG02 19352807 19357896 Ajap_LG02 169770727 169775802 color=200,173,196
Ajap_LG01	49300001	49400000	0.2816		Ajap_LG04	49300001	49400000	1		Ajap_LG01	211410000	211430000	1		Ajap_LG01	49300001	49400000	6.56986		Aful_LG01	49300001	49400000	6.22882		Aful_LG01	49300001	49400000	4.75489		Aful_LG01	49300001	49400000	4.39232		Ajap_LG01	49300001	49400000	0		Aful_LG02 22463723 22469281 Ajap_LG02 157651010 157656577 color=200,173,196
Ajap_LG01	49400001	49500000	0.26759		Ajap_LG04	49400001	49500000	1		Ajap_LG01	211670000	211690000	1		Ajap_LG01	49400001	49500000	6.55459		Aful_LG01	49400001	49500000	1		Aful_LG01	49400001	49500000	1		Aful_LG01	49400001	49500000	0		Ajap_LG01	49400001	49500000	0		Aful_LG02 22703661 22710859 Ajap_LG02 67101602 67108777 color=200,173,196
Ajap_LG01	49500001	49600000	0.28382		Ajap_LG04	49500001	49600000	2		Ajap_LG01	212090000	212110000	1		Ajap_LG01	49500001	49600000	7.31288		Aful_LG01	49500001	49600000	6		Aful_LG01	49500001	49600000	4.45943		Aful_LG01	49500001	49600000	4.45943		Ajap_LG01	49500001	49600000	0		Aful_LG02 97674639 97680964 Ajap_LG02 96522241 96528512 color=200,173,196
Ajap_LG01	49600001	49700000	0.29586		Ajap_LG04	49600001	49700000	2		Ajap_LG01	212370000	212390000	1		Ajap_LG01	49600001	49700000	6.96578		Aful_LG01	49600001	49700000	5.55459		Aful_LG01	49600001	49700000	4.80735		Aful_LG01	49600001	49700000	2.32193		Ajap_LG01	49600001	49700000	0		Aful_LG02 147687483 147695952 Ajap_LG02 37113608 37122086 color=200,173,196
Ajap_LG01	49700001	49800000	0.31513		Ajap_LG04	49700001	49800000	1		Ajap_LG01	212690000	212710000	1		Ajap_LG01	49700001	49800000	7.49985		Aful_LG01	49700001	49800000	5.70044		Aful_LG01	49700001	49800000	4.45943		Aful_LG01	49700001	49800000	4		Ajap_LG01	49700001	49800000	0		Aful_LG02 147747380 147752825 Ajap_LG02 37173983 37179449 color=200,173,196
Ajap_LG01	49800001	49900000	0.28808		Ajap_LG04	49800001	49900000	2		Ajap_LG01	212890000	212910000	1		Ajap_LG01	49800001	49900000	7.8392		Aful_LG01	49800001	49900000	6.02237		Aful_LG01	49800001	49900000	4.45943		Aful_LG01	49800001	49900000	4.16993		Ajap_LG01	49800001	49900000	0		Aful_LG02 156658566 156664199 Ajap_LG02 19536332 19541913 color=200,173,196
Ajap_LG01	49900001	50000000	0.31188		Ajap_LG04	49900001	50000000	0		Ajap_LG01	213050000	213070000	1		Ajap_LG01	49900001	50000000	7.32193		Aful_LG01	49900001	50000000	5.90689		Aful_LG01	49900001	50000000	4.08746		Aful_LG01	49900001	50000000	4.16993		Ajap_LG01	49900001	50000000	0		Aful_LG02 156834127 156846026 Ajap_LG02 19755009 19766916 color=200,173,196
Ajap_LG01	50000001	50100000	0.29854		Ajap_LG04	50000001	50100000	1		Ajap_LG01	213170000	213190000	1		Ajap_LG01	50000001	50100000	7.50779		Aful_LG01	50000001	50100000	6.10852		Aful_LG01	50000001	50100000	4.70044		Aful_LG01	50000001	50100000	4.45943		Ajap_LG01	50000001	50100000	0		Aful_LG02 157242458 157250598 Ajap_LG02 20224388 20232544 color=200,173,196
Ajap_LG01	50100001	50200000	0.31477		Ajap_LG04	50100001	50200000	2		Ajap_LG01	213550000	213570000	1		Ajap_LG01	50100001	50200000	6.84549		Aful_LG01	50100001	50200000	6.06609		Aful_LG01	50100001	50200000	5.32193		Aful_LG01	50100001	50200000	2.58496		Ajap_LG01	50100001	50200000	0		Aful_LG02 157256324 157261601 Ajap_LG02 20238337 20243617 color=200,173,196
Ajap_LG01	50200001	50300000	0.30505		Ajap_LG04	50200001	50300000	2		Ajap_LG01	214090000	214110000	1		Ajap_LG01	50200001	50300000	7.6865		Aful_LG01	50200001	50300000	5.90689		Aful_LG01	50200001	50300000	4.52356		Aful_LG01	50200001	50300000	3.70044		Ajap_LG01	50200001	50300000	0		Aful_LG02 158265208 158270596 Ajap_LG02 21231998 21237337 color=200,173,196
Ajap_LG01	50300001	50400000	0.29745		Ajap_LG04	50300001	50400000	0		Ajap_LG01	214610000	214630000	1		Ajap_LG01	50300001	50400000	7.82018		Aful_LG01	50300001	50400000	6.52356		Aful_LG01	50300001	50400000	5.39232		Aful_LG01	50300001	50400000	3.90689		Ajap_LG01	50300001	50400000	0		Aful_LG02 158271589 158277154 Ajap_LG02 21238361 21244021 color=200,173,196
Ajap_LG01	50400001	50500000	0.31457		Ajap_LG04	50400001	50500000	1		Ajap_LG01	214830000	214850000	1		Ajap_LG01	50400001	50500000	7.53138		Aful_LG01	50400001	50500000	4.16993		Aful_LG01	50400001	50500000	3.45943		Aful_LG01	50400001	50500000	2.32193		Ajap_LG01	50400001	50500000	0		Aful_LG02 158343766 158350404 Ajap_LG02 21315585 21322170 color=200,173,196
Ajap_LG01	50500001	50600000	0.30137		Ajap_LG04	50500001	50600000	0		Ajap_LG01	215070000	215090000	1		Ajap_LG01	50500001	50600000	7.65105		Aful_LG01	50500001	50600000	6.44294		Aful_LG01	50500001	50600000	4.80735		Aful_LG01	50500001	50600000	4.64386		Ajap_LG01	50500001	50600000	0		Aful_LG02 158698341 158704458 Ajap_LG02 21680129 21686201 color=200,173,196
Ajap_LG01	50600001	50700000	0.31434		Ajap_LG04	50600001	50700000	0		Ajap_LG01	215210000	215230000	1		Ajap_LG01	50600001	50700000	7.56224		Aful_LG01	50600001	50700000	6.14975		Aful_LG01	50600001	50700000	4.90689		Aful_LG01	50600001	50700000	3.16993		Ajap_LG01	50600001	50700000	0		Aful_LG02 158729804 158734919 Ajap_LG02 21712897 21717925 color=200,173,196
Ajap_LG01	50700001	50800000	0.32531		Ajap_LG04	50700001	50800000	3		Ajap_LG01	215570000	215590000	1		Ajap_LG01	50700001	50800000	7.70736		Aful_LG01	50700001	50800000	6.20945		Aful_LG01	50700001	50800000	4.75489		Aful_LG01	50700001	50800000	3.16993		Ajap_LG01	50700001	50800000	0		Aful_LG02 158881072 158887940 Ajap_LG02 21869872 21876723 color=200,173,196
Ajap_LG01	50800001	50900000	0.27009		Ajap_LG04	50800001	50900000	1		Ajap_LG01	215950000	215970000	1		Ajap_LG01	50800001	50900000	7.2854		Aful_LG01	50800001	50900000	6.24793		Aful_LG01	50800001	50900000	4.70044		Aful_LG01	50800001	50900000	3.90689		Ajap_LG01	50800001	50900000	0		Aful_LG02 158891964 158897684 Ajap_LG02 21880833 21886496 color=200,173,196
Ajap_LG01	50900001	51000000	0.30645		Ajap_LG04	50900001	51000000	0		Ajap_LG01	215970000	216305757	1		Ajap_LG01	50900001	51000000	7.41785		Aful_LG01	50900001	51000000	5.85798		Aful_LG01	50900001	51000000	4.32193		Aful_LG01	50900001	51000000	3.80735		Ajap_LG01	50900001	51000000	0		Aful_LG02 158911228 158921171 Ajap_LG02 21897822 21907749 color=200,173,196
Ajap_LG01	51000001	51100000	0.29361		Ajap_LG04	51000001	51100000	2		Ajap_LG01	210000	590000	0		Ajap_LG01	51000001	51100000	7.6865		Aful_LG01	51000001	51100000	6.10852		Aful_LG01	51000001	51100000	5		Aful_LG01	51000001	51100000	3.32193		Ajap_LG01	51000001	51100000	0		Aful_LG02 159119186 159124570 Ajap_LG02 22095991 22101360 color=200,173,196
Ajap_LG01	51100001	51200000	0.30191		Ajap_LG04	51100001	51200000	0		Ajap_LG01	610000	730000	0		Ajap_LG01	51100001	51200000	7.49985		Aful_LG01	51100001	51200000	6.24793		Aful_LG01	51100001	51200000	5.20945		Aful_LG01	51100001	51200000	3.70044		Ajap_LG01	51100001	51200000	0		Aful_LG02 159239644 159246100 Ajap_LG02 22217608 22224063 color=200,173,196
Ajap_LG01	51200001	51300000	0.30113		Ajap_LG04	51200001	51300000	1		Ajap_LG01	750000	910000	0		Ajap_LG01	51200001	51300000	7.45121		Aful_LG01	51200001	51300000	6.30378		Aful_LG01	51200001	51300000	4.90689		Aful_LG01	51200001	51300000	4.58496		Ajap_LG01	51200001	51300000	0		Aful_LG02 159468897 159475215 Ajap_LG02 22468494 22474749 color=200,173,196
Ajap_LG01	51300001	51400000	0.30413		Ajap_LG04	51300001	51400000	0		Ajap_LG01	930000	1090000	0		Ajap_LG01	51300001	51400000	7.55459		Aful_LG01	51300001	51400000	5.93074		Aful_LG01	51300001	51400000	5		Aful_LG01	51300001	51400000	3.45943		Ajap_LG01	51300001	51400000	0		Aful_LG02 159591450 159597427 Ajap_LG02 22602160 22608149 color=200,173,196
Ajap_LG01	51400001	51500000	0.30071		Ajap_LG04	51400001	51500000	2		Ajap_LG01	1110000	1550000	0		Ajap_LG01	51400001	51500000	7.78136		Aful_LG01	51400001	51500000	6.06609		Aful_LG01	51400001	51500000	4.24793		Aful_LG01	51400001	51500000	2.58496		Ajap_LG01	51400001	51500000	0		Aful_LG02 159863123 159872175 Ajap_LG02 22954075 22963134 color=200,173,196
Ajap_LG01	51500001	51600000	0.31466		Ajap_LG04	51500001	51600000	0		Ajap_LG01	1570000	1830000	0		Ajap_LG01	51500001	51600000	7.65821		Aful_LG01	51500001	51600000	6.18982		Aful_LG01	51500001	51600000	4.80735		Aful_LG01	51500001	51600000	3.70044		Ajap_LG01	51500001	51600000	0		Aful_LG02 160652432 160658174 Ajap_LG02 23713574 23719313 color=200,173,196
Ajap_LG01	51600001	51700000	0.28886		Ajap_LG04	51600001	51700000	3		Ajap_LG01	1850000	2170000	0		Ajap_LG01	51600001	51700000	7.33092		Aful_LG01	51600001	51700000	5.88264		Aful_LG01	51600001	51700000	4.45943		Aful_LG01	51600001	51700000	3.90689		Ajap_LG01	51600001	51700000	0		Aful_LG02 160730274 160735616 Ajap_LG02 23781377 23786773 color=200,173,196
Ajap_LG01	51700001	51800000	0.29239		Ajap_LG04	51700001	51800000	2		Ajap_LG01	2190000	2490000	0		Ajap_LG01	51700001	51800000	7.71425		Aful_LG01	51700001	51800000	6.30378		Aful_LG01	51700001	51800000	5.35755		Aful_LG01	51700001	51800000	3.58496		Ajap_LG01	51700001	51800000	0		Aful_LG02 160762912 160768098 Ajap_LG02 23821009 23826186 color=200,173,196
Ajap_LG01	51800001	51900000	0.29951		Ajap_LG04	51800001	51900000	2		Ajap_LG01	2510000	2770000	0		Ajap_LG01	51800001	51900000	7.29462		Aful_LG01	51800001	51900000	6.53916		Aful_LG01	51800001	51900000	4.39232		Aful_LG01	51800001	51900000	5.12928		Ajap_LG01	51800001	51900000	0		Aful_LG02 160948333 160953988 Ajap_LG02 23993609 23999272 color=200,173,196
Ajap_LG01	51900001	52000000	0.30188		Ajap_LG04	51900001	52000000	3		Ajap_LG01	2790000	3010000	0		Ajap_LG01	51900001	52000000	7.20945		Aful_LG01	51900001	52000000	6.64386		Aful_LG01	51900001	52000000	5.39232		Aful_LG01	51900001	52000000	4.52356		Ajap_LG01	51900001	52000000	0		Aful_LG02 160969590 160974639 Ajap_LG02 24014839 24019864 color=200,173,196
Ajap_LG01	52000001	52100000	0.31234		Ajap_LG04	52000001	52100000	2		Ajap_LG01	3030000	3170000	0		Ajap_LG01	52000001	52100000	7.45121		Aful_LG01	52000001	52100000	6.42626		Aful_LG01	52000001	52100000	5.04439		Aful_LG01	52000001	52100000	4.58496		Ajap_LG01	52000001	52100000	0		Aful_LG02 161024971 161031200 Ajap_LG02 24068097 24074299 color=200,173,196
Ajap_LG01	52100001	52200000	0.29299		Ajap_LG04	52100001	52200000	1		Ajap_LG01	3190000	3290000	0		Ajap_LG01	52100001	52200000	7.65105		Aful_LG01	52100001	52200000	6.64386		Aful_LG01	52100001	52200000	5.35755		Aful_LG01	52100001	52200000	5.04439		Ajap_LG01	52100001	52200000	0		Aful_LG02 161526131 161531390 Ajap_LG02 24633345 24638619 color=200,173,196
Ajap_LG01	52200001	52300000	0.29255		Ajap_LG04	52200001	52300000	1		Ajap_LG01	3310000	3630000	0		Ajap_LG01	52200001	52300000	7.62205		Aful_LG01	52200001	52300000	6.26679		Aful_LG01	52200001	52300000	4.85798		Aful_LG01	52200001	52300000	4.58496		Ajap_LG01	52200001	52300000	0		Aful_LG02 161663949 161670572 Ajap_LG02 24784969 24791590 color=200,173,196
Ajap_LG01	52300001	52400000	0.28243		Ajap_LG04	52300001	52400000	4		Ajap_LG01	3650000	3870000	0		Ajap_LG01	52300001	52400000	7.89482		Aful_LG01	52300001	52400000	6.02237		Aful_LG01	52300001	52400000	5.12928		Aful_LG01	52300001	52400000	2		Ajap_LG01	52300001	52400000	0		Aful_LG02 161670638 161675993 Ajap_LG02 24791648 24797005 color=200,173,196
Ajap_LG01	52400001	52500000	0.29861		Ajap_LG04	52400001	52500000	2		Ajap_LG01	3890000	4090000	0		Ajap_LG01	52400001	52500000	7.93074		Aful_LG01	52400001	52500000	6.08746		Aful_LG01	52400001	52500000	4.45943		Aful_LG01	52400001	52500000	4.16993		Ajap_LG01	52400001	52500000	0		Aful_LG02 161678595 161684740 Ajap_LG02 24799639 24805830 color=200,173,196
Ajap_LG01	52500001	52600000	0.31481		Ajap_LG04	52500001	52600000	2		Ajap_LG01	4110000	4310000	0		Ajap_LG01	52500001	52600000	7.44294		Aful_LG01	52500001	52600000	6		Aful_LG01	52500001	52600000	4.32193		Aful_LG01	52500001	52600000	3.45943		Ajap_LG01	52500001	52600000	0		Aful_LG02 161688438 161696581 Ajap_LG02 24809473 24817616 color=200,173,196
Ajap_LG01	52600001	52700000	0.31576		Ajap_LG04	52600001	52700000	2		Ajap_LG01	4330000	4470000	0		Ajap_LG01	52600001	52700000	7.8392		Aful_LG01	52600001	52700000	6.33985		Aful_LG01	52600001	52700000	5.04439		Aful_LG01	52600001	52700000	3.58496		Ajap_LG01	52600001	52700000	0		Aful_LG02 161736025 161743315 Ajap_LG02 24859431 24866816 color=200,173,196
Ajap_LG01	52700001	52800000	0.32517		Ajap_LG04	52700001	52800000	0		Ajap_LG01	4490000	4850000	0		Ajap_LG01	52700001	52800000	7.61471		Aful_LG01	52700001	52800000	6.32193		Aful_LG01	52700001	52800000	4.58496		Aful_LG01	52700001	52800000	3.80735		Ajap_LG01	52700001	52800000	0		Aful_LG02 161765966 161771834 Ajap_LG02 24889690 24895541 color=200,173,196
Ajap_LG01	52800001	52900000	0.29127		Ajap_LG04	52800001	52900000	5		Ajap_LG01	4870000	5210000	0		Ajap_LG01	52800001	52900000	7.33092		Aful_LG01	52800001	52900000	6.18982		Aful_LG01	52800001	52900000	5.12928		Aful_LG01	52800001	52900000	3.45943		Ajap_LG01	52800001	52900000	0		Aful_LG02 161839972 161846448 Ajap_LG02 24963914 24970409 color=200,173,196
Ajap_LG01	52900001	53000000	0.32662		Ajap_LG04	52900001	53000000	9		Ajap_LG01	5230000	5530000	0		Ajap_LG01	52900001	53000000	7.54689		Aful_LG01	52900001	53000000	5.97728		Aful_LG01	52900001	53000000	4.45943		Aful_LG01	52900001	53000000	4		Ajap_LG01	52900001	53000000	0		Aful_LG02 161926718 161933102 Ajap_LG02 25060816 25067164 color=200,173,196
Ajap_LG01	53000001	53100000	0.30597		Ajap_LG04	53000001	53100000	2		Ajap_LG01	5550000	5850000	0		Ajap_LG01	53000001	53100000	7.40939		Aful_LG01	53000001	53100000	5.9542		Aful_LG01	53000001	53100000	4.45943		Aful_LG01	53000001	53100000	3.58496		Ajap_LG01	53000001	53100000	0		Aful_LG02 162054551 162060713 Ajap_LG02 25194496 25200629 color=200,173,196
Ajap_LG01	53100001	53200000	0.28742		Ajap_LG04	53100001	53200000	1		Ajap_LG01	5870000	6010000	0		Ajap_LG01	53100001	53200000	7.33092		Aful_LG01	53100001	53200000	6.2854		Aful_LG01	53100001	53200000	5.39232		Aful_LG01	53100001	53200000	4.16993		Ajap_LG01	53100001	53200000	0		Aful_LG02 162063168 162068390 Ajap_LG02 25202999 25208218 color=200,173,196
Ajap_LG01	53200001	53300000	0.30238		Ajap_LG04	53200001	53300000	2		Ajap_LG01	6030000	6570000	0		Ajap_LG01	53200001	53300000	7.64386		Aful_LG01	53200001	53300000	6.20945		Aful_LG01	53200001	53300000	5.08746		Aful_LG01	53200001	53300000	3.70044		Ajap_LG01	53200001	53300000	0		Aful_LG02 162108270 162113976 Ajap_LG02 25244465 25250169 color=200,173,196
Ajap_LG01	53300001	53400000	0.31794		Ajap_LG04	53300001	53400000	1		Ajap_LG01	6590000	6810000	0		Ajap_LG01	53300001	53400000	7.93074		Aful_LG01	53300001	53400000	5.97728		Aful_LG01	53300001	53400000	4.64386		Aful_LG01	53300001	53400000	4.24793		Ajap_LG01	53300001	53400000	0		Aful_LG02 162295461 162300608 Ajap_LG02 25438207 25443318 color=200,173,196
Ajap_LG01	53400001	53500000	0.30974		Ajap_LG04	53400001	53500000	1		Ajap_LG01	6830000	7290000	0		Ajap_LG01	53400001	53500000	7.39232		Aful_LG01	53400001	53500000	6.04439		Aful_LG01	53400001	53500000	4.52356		Aful_LG01	53400001	53500000	3.32193		Ajap_LG01	53400001	53500000	0		Aful_LG02 162306049 162311676 Ajap_LG02 25448801 25454450 color=200,173,196
Ajap_LG01	53500001	53600000	0.30928		Ajap_LG04	53500001	53600000	1		Ajap_LG01	7310000	7450000	0		Ajap_LG01	53500001	53600000	7.59991		Aful_LG01	53500001	53600000	5.83289		Aful_LG01	53500001	53600000	4.24793		Aful_LG01	53500001	53600000	4.16993		Ajap_LG01	53500001	53600000	0		Aful_LG02 162520621 162526072 Ajap_LG02 25643732 25649150 color=200,173,196
Ajap_LG01	53600001	53700000	0.32758		Ajap_LG04	53600001	53700000	1		Ajap_LG01	7470000	7690000	0		Ajap_LG01	53600001	53700000	7.56224		Aful_LG01	53600001	53700000	6.30378		Aful_LG01	53600001	53700000	4.90689		Aful_LG01	53600001	53700000	4.52356		Ajap_LG01	53600001	53700000	0		Aful_LG02 162591424 162598821 Ajap_LG02 25714689 25722044 color=200,173,196
Ajap_LG01	53700001	53800000	0.30809		Ajap_LG04	53700001	53800000	2		Ajap_LG01	7710000	7890000	0		Ajap_LG01	53700001	53800000	7.34873		Aful_LG01	53700001	53800000	5.72792		Aful_LG01	53700001	53800000	3.90689		Aful_LG01	53700001	53800000	4		Ajap_LG01	53700001	53800000	0		Aful_LG02 163104485 163110696 Ajap_LG02 26248386 26254643 color=200,173,196
Ajap_LG01	53800001	53900000	0.31874		Ajap_LG04	53800001	53900000	1		Ajap_LG01	7910000	8050000	0		Ajap_LG01	53800001	53900000	7.56986		Aful_LG01	53800001	53900000	6.16993		Aful_LG01	53800001	53900000	5.16993		Aful_LG01	53800001	53900000	3.58496		Ajap_LG01	53800001	53900000	0		Aful_LG02 163174509 163180541 Ajap_LG02 26322215 26328220 color=200,173,196
Ajap_LG01	53900001	54000000	0.30672		Ajap_LG04	53900001	54000000	1		Ajap_LG01	8070000	8230000	0		Ajap_LG01	53900001	54000000	7.52356		Aful_LG01	53900001	54000000	6.37504		Aful_LG01	53900001	54000000	4.85798		Aful_LG01	53900001	54000000	4.32193		Ajap_LG01	53900001	54000000	0		Aful_LG02 163258173 163263969 Ajap_LG02 26415105 26420873 color=200,173,196
Ajap_LG01	54000001	54100000	0.29162		Ajap_LG04	54000001	54100000	1		Ajap_LG01	8250000	8730000	0		Ajap_LG01	54000001	54100000	7.72792		Aful_LG01	54000001	54100000	6.33985		Aful_LG01	54000001	54100000	5		Aful_LG01	54000001	54100000	4.45943		Ajap_LG01	54000001	54100000	0		Aful_LG02 163498377 163503858 Ajap_LG02 26659512 26664960 color=200,173,196
Ajap_LG01	54100001	54200000	0.32037		Ajap_LG04	54100001	54200000	1		Ajap_LG01	8750000	8990000	0		Ajap_LG01	54100001	54200000	7.07682		Aful_LG01	54100001	54200000	6.18982		Aful_LG01	54100001	54200000	4.80735		Aful_LG01	54100001	54200000	4.39232		Ajap_LG01	54100001	54200000	0		Aful_LG02 163538092 163545094 Ajap_LG02 26699458 26706455 color=200,173,196
Ajap_LG01	54200001	54300000	0.29922		Ajap_LG04	54200001	54300000	0		Ajap_LG01	9010000	9230000	0		Ajap_LG01	54200001	54300000	8.00562		Aful_LG01	54200001	54300000	6.04439		Aful_LG01	54200001	54300000	4.08746		Aful_LG01	54200001	54300000	3.16993		Ajap_LG01	54200001	54300000	0		Aful_LG02 163713384 163720537 Ajap_LG02 26878489 26885640 color=200,173,196
Ajap_LG01	54300001	54400000	0.30941		Ajap_LG04	54300001	54400000	1		Ajap_LG01	9250000	9550000	0		Ajap_LG01	54300001	54400000	7.31288		Aful_LG01	54300001	54400000	6.39232		Aful_LG01	54300001	54400000	5.04439		Aful_LG01	54300001	54400000	3.90689		Ajap_LG01	54300001	54400000	0		Aful_LG02 163866904 163873040 Ajap_LG02 27017761 27023961 color=200,173,196
Ajap_LG01	54400001	54500000	0.27524		Ajap_LG04	54400001	54500000	1		Ajap_LG01	9570000	10070000	0		Ajap_LG01	54400001	54500000	7.85175		Aful_LG01	54400001	54500000	6.47573		Aful_LG01	54400001	54500000	4.80735		Aful_LG01	54400001	54500000	4.24793		Ajap_LG01	54400001	54500000	0		Aful_LG02 164064107 164069954 Ajap_LG02 27219536 27225396 color=200,173,196
Ajap_LG01	54500001	54600000	0.31858		Ajap_LG04	54500001	54600000	0		Ajap_LG01	10090000	10510000	0		Ajap_LG01	54500001	54600000	7.39232		Aful_LG01	54500001	54600000	6.56986		Aful_LG01	54500001	54600000	5.55459		Aful_LG01	54500001	54600000	4.75489		Ajap_LG01	54500001	54600000	0		Aful_LG02 164077161 164083659 Ajap_LG02 27232551 27239090 color=200,173,196
Ajap_LG01	54600001	54700000	0.32644		Ajap_LG04	54600001	54700000	3		Ajap_LG01	10530000	10690000	0		Ajap_LG01	54600001	54700000	7.62205		Aful_LG01	54600001	54700000	5.72792		Aful_LG01	54600001	54700000	4.24793		Aful_LG01	54600001	54700000	3.90689		Ajap_LG01	54600001	54700000	0		Aful_LG02 164157279 164162568 Ajap_LG02 27299800 27305150 color=200,173,196
Ajap_LG01	54700001	54800000	0.31257		Ajap_LG04	54700001	54800000	0		Ajap_LG01	10710000	10870000	0		Ajap_LG01	54700001	54800000	7.30378		Aful_LG01	54700001	54800000	6.20945		Aful_LG01	54700001	54800000	4.70044		Aful_LG01	54700001	54800000	3.70044		Ajap_LG01	54700001	54800000	0		Aful_LG02 164628987 164634628 Ajap_LG02 3819978 3825594 color=200,173,196
Ajap_LG01	54800001	54900000	0.30489		Ajap_LG04	54800001	54900000	2		Ajap_LG01	10890000	11130000	0		Ajap_LG01	54800001	54900000	7.69349		Aful_LG01	54800001	54900000	6.45943		Aful_LG01	54800001	54900000	5.52356		Aful_LG01	54800001	54900000	3.80735		Ajap_LG01	54800001	54900000	0		Aful_LG02 164669092 164674725 Ajap_LG02 3861150 3866791 color=200,173,196
Ajap_LG01	54900001	55000000	0.28707		Ajap_LG04	54900001	55000000	2		Ajap_LG01	11150000	11450000	0		Ajap_LG01	54900001	55000000	7.96		Aful_LG01	54900001	55000000	6.59991		Aful_LG01	54900001	55000000	4.9542		Aful_LG01	54900001	55000000	4.9542		Ajap_LG01	54900001	55000000	0		Aful_LG02 165038736 165044355 Ajap_LG02 4227363 4233021 color=200,173,196
Ajap_LG01	55000001	55100000	0.3069		Ajap_LG04	55000001	55100000	2		Ajap_LG01	11470000	11650000	0		Ajap_LG01	55000001	55100000	7.80735		Aful_LG01	55000001	55100000	6.22882		Aful_LG01	55000001	55100000	5.32193		Aful_LG01	55000001	55100000	3.45943		Ajap_LG01	55000001	55100000	0		Aful_LG02 165534798 165540160 Ajap_LG02 4726806 4732163 color=200,173,196
Ajap_LG01	55100001	55200000	0.31396		Ajap_LG04	55100001	55200000	0		Ajap_LG01	11670000	11890000	0		Ajap_LG01	55100001	55200000	7.53138		Aful_LG01	55100001	55200000	6.37504		Aful_LG01	55100001	55200000	4.52356		Aful_LG01	55100001	55200000	4.39232		Ajap_LG01	55100001	55200000	0		Aful_LG02 165545663 165551180 Ajap_LG02 4737646 4743168 color=200,173,196
Ajap_LG01	55200001	55300000	0.29515		Ajap_LG04	55200001	55300000	2		Ajap_LG01	11910000	12170000	0		Ajap_LG01	55200001	55300000	7.73471		Aful_LG01	55200001	55300000	5.88264		Aful_LG01	55200001	55300000	4.32193		Aful_LG01	55200001	55300000	4.32193		Ajap_LG01	55200001	55300000	0		Aful_LG02 165809598 165815243 Ajap_LG02 4975069 4980736 color=200,173,196
Ajap_LG01	55300001	55400000	0.30954		Ajap_LG04	55300001	55400000	1		Ajap_LG01	12190000	12490000	0		Ajap_LG01	55300001	55400000	7.62205		Aful_LG01	55300001	55400000	6.35755		Aful_LG01	55300001	55400000	4.52356		Aful_LG01	55300001	55400000	4.58496		Ajap_LG01	55300001	55400000	0		Aful_LG02 165829122 165838361 Ajap_LG02 4996081 5005312 color=200,173,196
Ajap_LG01	55400001	55500000	0.30338		Ajap_LG04	55400001	55500000	3		Ajap_LG01	12510000	12730000	0		Ajap_LG01	55400001	55500000	7.57743		Aful_LG01	55400001	55500000	6.56986		Aful_LG01	55400001	55500000	5.35755		Aful_LG01	55400001	55500000	4.08746		Ajap_LG01	55400001	55500000	0		Aful_LG02 166109169 166114206 Ajap_LG02 5273287 5278291 color=200,173,196
Ajap_LG01	55500001	55600000	0.29898		Ajap_LG04	55500001	55600000	3		Ajap_LG01	12750000	13090000	0		Ajap_LG01	55500001	55600000	7.55459		Aful_LG01	55500001	55600000	6.06609		Aful_LG01	55500001	55600000	4.9542		Aful_LG01	55500001	55600000	3.32193		Ajap_LG01	55500001	55600000	0		Aful_LG02 166312504 166318398 Ajap_LG02 5476444 5482375 color=200,173,196
Ajap_LG01	55600001	55700000	0.31038		Ajap_LG04	55600001	55700000	3		Ajap_LG01	13110000	13190000	0		Ajap_LG01	55600001	55700000	7.54689		Aful_LG01	55600001	55700000	5.78136		Aful_LG01	55600001	55700000	4.75489		Aful_LG01	55600001	55700000	3.32193		Ajap_LG01	55600001	55700000	0		Aful_LG02 166703775 166710813 Ajap_LG02 5901167 5908270 color=200,173,196
Ajap_LG01	55700001	55800000	0.30726		Ajap_LG04	55700001	55800000	4		Ajap_LG01	13210000	13490000	0		Ajap_LG01	55700001	55800000	7.46761		Aful_LG01	55700001	55800000	6.40939		Aful_LG01	55700001	55800000	4.64386		Aful_LG01	55700001	55800000	5.04439		Ajap_LG01	55700001	55800000	0		Aful_LG02 166717099 166722653 Ajap_LG02 5914625 5920216 color=200,173,196
Ajap_LG01	55800001	55900000	0.31466		Ajap_LG04	55800001	55900000	1		Ajap_LG01	13510000	14010000	0		Ajap_LG01	55800001	55900000	7.30378		Aful_LG01	55800001	55900000	5.45943		Aful_LG01	55800001	55900000	4		Aful_LG01	55800001	55900000	3		Ajap_LG01	55800001	55900000	0		Aful_LG02 166762793 166767986 Ajap_LG02 5969805 5975029 color=200,173,196
Ajap_LG01	55900001	56000000	0.30517		Ajap_LG04	55900001	56000000	3		Ajap_LG01	14030000	14190000	0		Ajap_LG01	55900001	56000000	7.62936		Aful_LG01	55900001	56000000	5.49185		Aful_LG01	55900001	56000000	4		Aful_LG01	55900001	56000000	3.16993		Ajap_LG01	55900001	56000000	0		Aful_LG02 167089103 167094435 Ajap_LG02 6318876 6324224 color=200,173,196
Ajap_LG01	56000001	56100000	0.28642		Ajap_LG04	56000001	56100000	0		Ajap_LG01	14210000	14610000	0		Ajap_LG01	56000001	56100000	7.45943		Aful_LG01	56000001	56100000	6.06609		Aful_LG01	56000001	56100000	4.80735		Aful_LG01	56000001	56100000	4.08746		Ajap_LG01	56000001	56100000	0		Aful_LG02 167539768 167545426 Ajap_LG02 6801288 6806983 color=200,173,196
Ajap_LG01	56100001	56200000	0.3003		Ajap_LG04	56100001	56200000	2		Ajap_LG01	14630000	14870000	0		Ajap_LG01	56100001	56200000	7.61471		Aful_LG01	56100001	56200000	6.06609		Aful_LG01	56100001	56200000	4.75489		Aful_LG01	56100001	56200000	4.64386		Ajap_LG01	56100001	56200000	0		Aful_LG02 168080594 168087148 Ajap_LG02 7382610 7389123 color=200,173,196
Ajap_LG01	56200001	56300000	0.30066		Ajap_LG04	56200001	56300000	1		Ajap_LG01	14890000	15150000	0		Ajap_LG01	56200001	56300000	7.53138		Aful_LG01	56200001	56300000	6.2854		Aful_LG01	56200001	56300000	5.24793		Aful_LG01	56200001	56300000	4.16993		Ajap_LG01	56200001	56300000	0		Aful_LG02 168179510 168184728 Ajap_LG02 7485507 7490697 color=200,173,196
Ajap_LG01	56300001	56400000	0.30959		Ajap_LG04	56300001	56400000	1		Ajap_LG01	15170000	15330000	0		Ajap_LG01	56300001	56400000	7.75489		Aful_LG01	56300001	56400000	6.02237		Aful_LG01	56300001	56400000	4.64386		Aful_LG01	56300001	56400000	3.70044		Ajap_LG01	56300001	56400000	0		Aful_LG02 168198051 168204935 Ajap_LG02 7503876 7510793 color=200,173,196
Ajap_LG01	56400001	56500000	0.28784		Ajap_LG04	56400001	56500000	3		Ajap_LG01	15350000	15470000	0		Ajap_LG01	56400001	56500000	7.67243		Aful_LG01	56400001	56500000	6.35755		Aful_LG01	56400001	56500000	4.24793		Aful_LG01	56400001	56500000	4.16993		Ajap_LG01	56400001	56500000	0		Aful_LG02 168317893 168323511 Ajap_LG02 7617045 7622656 color=200,173,196
Ajap_LG01	56500001	56600000	0.29035		Ajap_LG04	56500001	56600000	0		Ajap_LG01	15490000	15630000	0		Ajap_LG01	56500001	56600000	7.55459		Aful_LG01	56500001	56600000	6.18982		Aful_LG01	56500001	56600000	4.70044		Aful_LG01	56500001	56600000	4.24793		Ajap_LG01	56500001	56600000	0		Aful_LG02 168362035 168367441 Ajap_LG02 7667713 7673127 color=200,173,196
Ajap_LG01	56600001	56700000	0.27492		Ajap_LG04	56600001	56700000	2		Ajap_LG01	15650000	15850000	0		Ajap_LG01	56600001	56700000	7.53138		Aful_LG01	56600001	56700000	5.70044		Aful_LG01	56600001	56700000	4		Aful_LG01	56600001	56700000	3.45943		Ajap_LG01	56600001	56700000	0		Aful_LG02 168559931 168565403 Ajap_LG02 7883410 7888896 color=200,173,196
Ajap_LG01	56700001	56800000	0.29404		Ajap_LG04	56700001	56800000	2		Ajap_LG01	15870000	16030000	0		Ajap_LG01	56700001	56800000	7.5157		Aful_LG01	56700001	56800000	6.47573		Aful_LG01	56700001	56800000	5.35755		Aful_LG01	56700001	56800000	4.08746		Ajap_LG01	56700001	56800000	0		Aful_LG02 168908771 168913803 Ajap_LG02 8244272 8249334 color=200,173,196
Ajap_LG01	56800001	56900000	0.28342		Ajap_LG04	56800001	56900000	1		Ajap_LG01	16050000	16130000	0		Ajap_LG01	56800001	56900000	7.39232		Aful_LG01	56800001	56900000	6.24793		Aful_LG01	56800001	56900000	5.04439		Aful_LG01	56800001	56900000	4.45943		Ajap_LG01	56800001	56900000	0		Aful_LG02 169005699 169012729 Ajap_LG02 8404993 8412035 color=200,173,196
Ajap_LG01	56900001	57000000	0.30131		Ajap_LG04	56900001	57000000	3		Ajap_LG01	16150000	16430000	0		Ajap_LG01	56900001	57000000	7.89482		Aful_LG01	56900001	57000000	6.37504		Aful_LG01	56900001	57000000	5.08746		Aful_LG01	56900001	57000000	4.24793		Ajap_LG01	56900001	57000000	0		Aful_LG02 169042488 169048747 Ajap_LG02 8441857 8448185 color=200,173,196
Ajap_LG01	57000001	57100000	0.30063		Ajap_LG04	57000001	57100000	2		Ajap_LG01	16450000	16810000	0		Ajap_LG01	57000001	57100000	7.33092		Aful_LG01	57000001	57100000	6.16993		Aful_LG01	57000001	57100000	4.75489		Aful_LG01	57000001	57100000	4.08746		Ajap_LG01	57000001	57100000	0		Aful_LG02 169245884 169251060 Ajap_LG02 8640518 8645703 color=200,173,196
Ajap_LG01	57100001	57200000	0.28431		Ajap_LG04	57100001	57200000	1		Ajap_LG01	16830000	17010000	0		Ajap_LG01	57100001	57200000	7.8009		Aful_LG01	57100001	57200000	5.88264		Aful_LG01	57100001	57200000	3.70044		Aful_LG01	57100001	57200000	4.08746		Ajap_LG01	57100001	57200000	0		Aful_LG02 169399236 169405191 Ajap_LG02 8738908 8744854 color=200,173,196
Ajap_LG01	57200001	57300000	0.2783		Ajap_LG04	57200001	57300000	3		Ajap_LG01	17030000	17330000	0		Ajap_LG01	57200001	57300000	7.59246		Aful_LG01	57200001	57300000	5.93074		Aful_LG01	57200001	57300000	5		Aful_LG01	57200001	57300000	3.16993		Ajap_LG01	57200001	57300000	0		Aful_LG02 169593774 169599590 Ajap_LG02 8936599 8942433 color=200,173,196
Ajap_LG01	57300001	57400000	0.29859		Ajap_LG04	57300001	57400000	1		Ajap_LG01	17350000	17470000	0		Ajap_LG01	57300001	57400000	7.25739		Aful_LG01	57300001	57400000	6.37504		Aful_LG01	57300001	57400000	5.12928		Aful_LG01	57300001	57400000	4.08746		Ajap_LG01	57300001	57400000	0		Aful_LG02 169792221 169800009 Ajap_LG02 9146368 9154161 color=200,173,196
Ajap_LG01	57400001	57500000	0.29415		Ajap_LG04	57400001	57500000	0		Ajap_LG01	17490000	17650000	0		Ajap_LG01	57400001	57500000	7.75489		Aful_LG01	57400001	57500000	5.78136		Aful_LG01	57400001	57500000	4.08746		Aful_LG01	57400001	57500000	3.16993		Ajap_LG01	57400001	57500000	0		Aful_LG02 170719911 170725655 Ajap_LG02 10121217 10126969 color=200,173,196
Ajap_LG01	57500001	57600000	0.31784		Ajap_LG04	57500001	57600000	4		Ajap_LG01	17670000	18050000	0		Ajap_LG01	57500001	57600000	7.63662		Aful_LG01	57500001	57600000	5.97728		Aful_LG01	57500001	57600000	4.70044		Aful_LG01	57500001	57600000	3.45943		Ajap_LG01	57500001	57600000	0		Aful_LG02 171070742 171076853 Ajap_LG02 10503904 10510023 color=200,173,196
Ajap_LG01	57600001	57700000	0.3008		Ajap_LG04	57600001	57700000	1		Ajap_LG01	18070000	18110000	0		Ajap_LG01	57600001	57700000	7.56986		Aful_LG01	57600001	57700000	6.18982		Aful_LG01	57600001	57700000	4.70044		Aful_LG01	57600001	57700000	4.24793		Ajap_LG01	57600001	57700000	0		Aful_LG02 171460612 171472899 Ajap_LG02 10862593 10874880 color=200,173,196
Ajap_LG01	57700001	57800000	0.27255		Ajap_LG04	57700001	57800000	1		Ajap_LG01	18130000	18370000	0		Ajap_LG01	57700001	57800000	7.24793		Aful_LG01	57700001	57800000	5.80735		Aful_LG01	57700001	57800000	4.80735		Aful_LG01	57700001	57800000	3.32193		Ajap_LG01	57700001	57800000	0		Aful_LG02 171868274 171874257 Ajap_LG02 11257202 11263225 color=200,173,196
Ajap_LG01	57800001	57900000	0.28077		Ajap_LG04	57800001	57900000	0		Ajap_LG01	18390000	18790000	0		Ajap_LG01	57800001	57900000	7.73471		Aful_LG01	57800001	57900000	6.22882		Aful_LG01	57800001	57900000	5.20945		Aful_LG01	57800001	57900000	4.32193		Ajap_LG01	57800001	57900000	0		Aful_LG02 172347916 172356059 Ajap_LG02 11699805 11707962 color=200,173,196
Ajap_LG01	57900001	58000000	0.29139		Ajap_LG04	57900001	58000000	0		Ajap_LG01	18810000	18910000	0		Ajap_LG01	57900001	58000000	7.74819		Aful_LG01	57900001	58000000	5.88264		Aful_LG01	57900001	58000000	4.58496		Aful_LG01	57900001	58000000	3.80735		Ajap_LG01	57900001	58000000	0		Aful_LG02 172380269 172387035 Ajap_LG02 11731328 11738107 color=200,173,196
Ajap_LG01	58000001	58100000	0.3231		Ajap_LG04	58000001	58100000	1		Ajap_LG01	18930000	19390000	0		Ajap_LG01	58000001	58100000	7.70736		Aful_LG01	58000001	58100000	6.45943		Aful_LG01	58000001	58100000	5		Aful_LG01	58000001	58100000	4.45943		Ajap_LG01	58000001	58100000	0		Aful_LG02 173185599 173194113 Ajap_LG02 12565490 12574074 color=200,173,196
Ajap_LG01	58100001	58200000	0.30506		Ajap_LG04	58100001	58200000	2		Ajap_LG01	19410000	19770000	0		Ajap_LG01	58100001	58200000	7.42626		Aful_LG01	58100001	58200000	6.2854		Aful_LG01	58100001	58200000	5.04439		Aful_LG01	58100001	58200000	4		Ajap_LG01	58100001	58200000	0		Aful_LG02 173449639 173455797 Ajap_LG02 12833464 12839605 color=200,173,196
Ajap_LG01	58200001	58300000	0.2944		Ajap_LG04	58200001	58300000	0		Ajap_LG01	19790000	20090000	0		Ajap_LG01	58200001	58300000	7.71425		Aful_LG01	58200001	58300000	6.16993		Aful_LG01	58200001	58300000	5.45943		Aful_LG01	58200001	58300000	3.90689		Ajap_LG01	58200001	58300000	0		Aful_LG02 173861381 173867588 Ajap_LG02 13264720 13270916 color=200,173,196
Ajap_LG01	58300001	58400000	0.31217		Ajap_LG04	58300001	58400000	1		Ajap_LG01	20110000	20310000	0		Ajap_LG01	58300001	58400000	7.53138		Aful_LG01	58300001	58400000	6.70044		Aful_LG01	58300001	58400000	5.35755		Aful_LG01	58300001	58400000	5.24793		Ajap_LG01	58300001	58400000	0		Aful_LG02 174049454 174055380 Ajap_LG02 13460663 13466608 color=200,173,196
Ajap_LG01	58400001	58500000	0.27664		Ajap_LG04	58400001	58500000	2		Ajap_LG01	20330000	20410000	0		Ajap_LG01	58400001	58500000	7.49185		Aful_LG01	58400001	58500000	5.85798		Aful_LG01	58400001	58500000	4.39232		Aful_LG01	58400001	58500000	3.45943		Ajap_LG01	58400001	58500000	0		Aful_LG02 174128247 174133511 Ajap_LG02 13541445 13546675 color=200,173,196
Ajap_LG01	58500001	58600000	0.3099		Ajap_LG04	58500001	58600000	1		Ajap_LG01	20430000	20630000	0		Ajap_LG01	58500001	58600000	7.33092		Aful_LG01	58500001	58600000	6.35755		Aful_LG01	58500001	58600000	4.80735		Aful_LG01	58500001	58600000	4.64386		Ajap_LG01	58500001	58600000	0		Aful_LG02 174427253 174434878 Ajap_LG02 13898475 13906104 color=200,173,196
Ajap_LG01	58600001	58700000	0.32559		Ajap_LG04	58600001	58700000	3		Ajap_LG01	20650000	20850000	0		Ajap_LG01	58600001	58700000	7.18982		Aful_LG01	58600001	58700000	6.52356		Aful_LG01	58600001	58700000	5.08746		Aful_LG01	58600001	58700000	4.64386		Ajap_LG01	58600001	58700000	0		Aful_LG02 175315169 175320775 Ajap_LG02 14819464 14825054 color=200,173,196
Ajap_LG01	58700001	58800000	0.31725		Ajap_LG04	58700001	58800000	2		Ajap_LG01	20870000	21250000	0		Ajap_LG01	58700001	58800000	7.40088		Aful_LG01	58700001	58800000	6.2854		Aful_LG01	58700001	58800000	5		Aful_LG01	58700001	58800000	3.70044		Ajap_LG01	58700001	58800000	0		Aful_LG02 175370186 175378059 Ajap_LG02 14872845 14880702 color=200,173,196
Ajap_LG01	58800001	58900000	0.28999		Ajap_LG04	58800001	58900000	0		Ajap_LG01	21270000	21730000	0		Ajap_LG01	58800001	58900000	7.56224		Aful_LG01	58800001	58900000	6.52356		Aful_LG01	58800001	58900000	4.90689		Aful_LG01	58800001	58900000	4.9542		Ajap_LG01	58800001	58900000	0		Aful_LG02 175508833 175515197 Ajap_LG02 15013660 15020032 color=200,173,196
Ajap_LG01	58900001	59000000	0.30768		Ajap_LG04	58900001	59000000	2		Ajap_LG01	21750000	21910000	0		Ajap_LG01	58900001	59000000	7.49185		Aful_LG01	58900001	59000000	6.04439		Aful_LG01	58900001	59000000	4.16993		Aful_LG01	58900001	59000000	4.39232		Ajap_LG01	58900001	59000000	0		Aful_LG02 175697909 175703019 Ajap_LG02 15207423 15212544 color=200,173,196
Ajap_LG01	59000001	59100000	0.29889		Ajap_LG04	59000001	59100000	1		Ajap_LG01	21930000	22070000	0		Ajap_LG01	59000001	59100000	7.66534		Aful_LG01	59000001	59100000	5.9542		Aful_LG01	59000001	59100000	4.52356		Aful_LG01	59000001	59100000	3.70044		Ajap_LG01	59000001	59100000	0		Aful_LG02 175797998 175804084 Ajap_LG02 15308130 15314190 color=200,173,196
Ajap_LG01	59100001	59200000	0.29214		Ajap_LG04	59100001	59200000	3		Ajap_LG01	22090000	22410000	0		Ajap_LG01	59100001	59200000	7.43463		Aful_LG01	59100001	59200000	6.30378		Aful_LG01	59100001	59200000	4.85798		Aful_LG01	59100001	59200000	4.32193		Ajap_LG01	59100001	59200000	0		Aful_LG02 175901172 175906631 Ajap_LG02 15410668 15416128 color=200,173,196
Ajap_LG01	59200001	59300000	0.31563		Ajap_LG04	59200001	59300000	2		Ajap_LG01	22430000	22910000	0		Ajap_LG01	59200001	59300000	7.50779		Aful_LG01	59200001	59300000	6.30378		Aful_LG01	59200001	59300000	5.12928		Aful_LG01	59200001	59300000	5.12928		Ajap_LG01	59200001	59300000	0		Aful_LG02 176008119 176014235 Ajap_LG02 15526739 15532880 color=200,173,196
Ajap_LG01	59300001	59400000	0.28536		Ajap_LG04	59300001	59400000	1		Ajap_LG01	22930000	23210000	0		Ajap_LG01	59300001	59400000	7.89482		Aful_LG01	59300001	59400000	6.33985		Aful_LG01	59300001	59400000	5.12928		Aful_LG01	59300001	59400000	4.45943		Ajap_LG01	59300001	59400000	0		Aful_LG02 176933503 176938679 Ajap_LG02 16500490 16505667 color=200,173,196
Ajap_LG01	59400001	59500000	0.30844		Ajap_LG04	59400001	59500000	2		Ajap_LG01	23230000	23510000	0		Ajap_LG01	59400001	59500000	7.42626		Aful_LG01	59400001	59500000	5.78136		Aful_LG01	59400001	59500000	4.39232		Aful_LG01	59400001	59500000	3.80735		Ajap_LG01	59400001	59500000	0		Aful_LG02 177467810 177473337 Ajap_LG02 17195673 17201184 color=200,173,196
Ajap_LG01	59500001	59600000	0.31878		Ajap_LG04	59500001	59600000	1		Ajap_LG01	23530000	24070000	0		Ajap_LG01	59500001	59600000	7.6865		Aful_LG01	59500001	59600000	6.14975		Aful_LG01	59500001	59600000	4.64386		Aful_LG01	59500001	59600000	4.08746		Ajap_LG01	59500001	59600000	0		Aful_LG02 177488423 177493918 Ajap_LG02 17216797 17222259 color=200,173,196
Ajap_LG01	59600001	59700000	0.29617		Ajap_LG04	59600001	59700000	1		Ajap_LG01	24090000	24710000	0		Ajap_LG01	59600001	59700000	7.76818		Aful_LG01	59600001	59700000	5.49185		Aful_LG01	59600001	59700000	3.70044		Aful_LG01	59600001	59700000	3.58496		Ajap_LG01	59600001	59700000	0		Aful_LG02 177540693 177546686 Ajap_LG02 17270878 17276876 color=200,173,196
Ajap_LG01	59700001	59800000	0.30128		Ajap_LG04	59700001	59800000	0		Ajap_LG01	24730000	24910000	0		Ajap_LG01	59700001	59800000	7.8392		Aful_LG01	59700001	59800000	6.14975		Aful_LG01	59700001	59800000	4.39232		Aful_LG01	59700001	59800000	4.39232		Ajap_LG01	59700001	59800000	0		Aful_LG02 177744434 177750304 Ajap_LG02 17478769 17484658 color=200,173,196
Ajap_LG01	59800001	59900000	0.27548		Ajap_LG04	59800001	59900000	1		Ajap_LG01	24930000	25210000	0		Ajap_LG01	59800001	59900000	7.82018		Aful_LG01	59800001	59900000	6.45943		Aful_LG01	59800001	59900000	5.12928		Aful_LG01	59800001	59900000	4.64386		Ajap_LG01	59800001	59900000	0		Aful_LG02 177751462 177756645 Ajap_LG02 17485807 17490993 color=200,173,196
Ajap_LG01	59900001	60000000	0.30579		Ajap_LG04	59900001	60000000	0		Ajap_LG01	25230000	25430000	0		Ajap_LG01	59900001	60000000	7.20945		Aful_LG01	59900001	60000000	6.82018		Aful_LG01	59900001	60000000	5.2854		Aful_LG01	59900001	60000000	4.39232		Ajap_LG01	59900001	60000000	0		Aful_LG02 177757212 177764593 Ajap_LG02 17491566 17498993 color=200,173,196
Ajap_LG01	60000001	60100000	0.29509		Ajap_LG04	60000001	60100000	0		Ajap_LG01	25450000	25610000	0		Ajap_LG01	60000001	60100000	7.47573		Aful_LG01	60000001	60100000	6.10852		Aful_LG01	60000001	60100000	3.90689		Aful_LG01	60000001	60100000	4.75489		Ajap_LG01	60000001	60100000	0		Aful_LG02 177801312 177806596 Ajap_LG02 17534675 17540028 color=200,173,196
Ajap_LG01	60100001	60200000	0.30665		Ajap_LG04	60100001	60200000	1		Ajap_LG01	25630000	25990000	0		Ajap_LG01	60100001	60200000	7.62205		Aful_LG01	60100001	60200000	6.18982		Aful_LG01	60100001	60200000	4.32193		Aful_LG01	60100001	60200000	4.16993		Ajap_LG01	60100001	60200000	0		Aful_LG02 178015958 178022988 Ajap_LG02 17735808 17742945 color=200,173,196
Ajap_LG01	60200001	60300000	0.29821		Ajap_LG04	60200001	60300000	1		Ajap_LG01	26010000	26150000	0		Ajap_LG01	60200001	60300000	7.60733		Aful_LG01	60200001	60300000	6.24793		Aful_LG01	60200001	60300000	4.24793		Aful_LG01	60200001	60300000	4.80735		Ajap_LG01	60200001	60300000	0		Aful_LG02 178211152 178216742 Ajap_LG02 17939924 17945519 color=200,173,196
Ajap_LG01	60300001	60400000	0.3006		Ajap_LG04	60300001	60400000	3		Ajap_LG01	26170000	26330000	0		Ajap_LG01	60300001	60400000	7.48382		Aful_LG01	60300001	60400000	5.97728		Aful_LG01	60300001	60400000	5.08746		Aful_LG01	60300001	60400000	3.80735		Ajap_LG01	60300001	60400000	0		Aful_LG02 312575 318772 Ajap_LG02 181101701 181107918 color=200,173,196
Ajap_LG01	60400001	60500000	0.31619		Ajap_LG04	60400001	60500000	3		Ajap_LG01	26350000	26670000	0		Ajap_LG01	60400001	60500000	7.48382		Aful_LG01	60400001	60500000	6.12928		Aful_LG01	60400001	60500000	4.70044		Aful_LG01	60400001	60500000	4		Ajap_LG01	60400001	60500000	0		Aful_LG02 647234 652517 Ajap_LG02 180746073 180751368 color=200,173,196
Ajap_LG01	60500001	60600000	0.30825		Ajap_LG04	60500001	60600000	2		Ajap_LG01	26690000	26810000	0		Ajap_LG01	60500001	60600000	7.50779		Aful_LG01	60500001	60600000	6.56986		Aful_LG01	60500001	60600000	5.08746		Aful_LG01	60500001	60600000	3.80735		Ajap_LG01	60500001	60600000	0		Aful_LG02 678936 684057 Ajap_LG02 180717080 180722259 color=200,173,196
Ajap_LG01	60600001	60700000	0.28621		Ajap_LG04	60600001	60700000	1		Ajap_LG01	26830000	27090000	0		Ajap_LG01	60600001	60700000	7.86419		Aful_LG01	60600001	60700000	6.42626		Aful_LG01	60600001	60700000	5.24793		Aful_LG01	60600001	60700000	3		Ajap_LG01	60600001	60700000	0		Aful_LG02 931886 937592 Ajap_LG02 180486144 180491898 color=200,173,196
Ajap_LG01	60700001	60800000	0.29949		Ajap_LG04	60700001	60800000	1		Ajap_LG01	27110000	27370000	0		Ajap_LG01	60700001	60800000	7.46761		Aful_LG01	60700001	60800000	6.14975		Aful_LG01	60700001	60800000	4.64386		Aful_LG01	60700001	60800000	3.32193		Ajap_LG01	60700001	60800000	0		Aful_LG02 1045888 1052633 Ajap_LG02 180371456 180378238 color=200,173,196
Ajap_LG01	60800001	60900000	0.2728		Ajap_LG04	60800001	60900000	0		Ajap_LG01	27390000	27650000	0		Ajap_LG01	60800001	60900000	7.09803		Aful_LG01	60800001	60900000	6.30378		Aful_LG01	60800001	60900000	4.80735		Aful_LG01	60800001	60900000	4.08746		Ajap_LG01	60800001	60900000	0		Aful_LG02 1071809 1077143 Ajap_LG02 180351289 180356694 color=200,173,196
Ajap_LG01	60900001	61000000	0.28011		Ajap_LG04	60900001	61000000	4		Ajap_LG01	27670000	28010000	0		Ajap_LG01	60900001	61000000	7.63662		Aful_LG01	60900001	61000000	5.88264		Aful_LG01	60900001	61000000	4.85798		Aful_LG01	60900001	61000000	3.80735		Ajap_LG01	60900001	61000000	0		Aful_LG02 1339087 1347523 Ajap_LG02 180088116 180096582 color=200,173,196
Ajap_LG01	61000001	61100000	0.30722		Ajap_LG04	61000001	61100000	2		Ajap_LG01	28030000	28330000	0		Ajap_LG01	61000001	61100000	7.62936		Aful_LG01	61000001	61100000	6.08746		Aful_LG01	61000001	61100000	5.16993		Aful_LG01	61000001	61100000	3.32193		Ajap_LG01	61000001	61100000	0		Aful_LG02 1350705 1358677 Ajap_LG02 180076811 180084744 color=200,173,196
Ajap_LG01	61100001	61200000	0.32164		Ajap_LG04	61100001	61200000	1		Ajap_LG01	28350000	28750000	0		Ajap_LG01	61100001	61200000	7.62936		Aful_LG01	61100001	61200000	6.12928		Aful_LG01	61100001	61200000	4.85798		Aful_LG01	61100001	61200000	3.80735		Ajap_LG01	61100001	61200000	0		Aful_LG02 1738105 1743620 Ajap_LG02 179698281 179703807 color=200,173,196
Ajap_LG01	61200001	61300000	0.29912		Ajap_LG04	61200001	61300000	2		Ajap_LG01	28770000	29090000	0		Ajap_LG01	61200001	61300000	7.74819		Aful_LG01	61200001	61300000	5.61471		Aful_LG01	61200001	61300000	3.90689		Aful_LG01	61200001	61300000	3		Ajap_LG01	61200001	61300000	0		Aful_LG02 1939875 1945073 Ajap_LG02 179499008 179504265 color=200,173,196
Ajap_LG01	61300001	61400000	0.28647		Ajap_LG04	61300001	61400000	1		Ajap_LG01	29110000	29630000	0		Ajap_LG01	61300001	61400000	7.72792		Aful_LG01	61300001	61400000	6.02237		Aful_LG01	61300001	61400000	4.52356		Aful_LG01	61300001	61400000	4.08746		Ajap_LG01	61300001	61400000	0		Aful_LG02 1973188 1978582 Ajap_LG02 179466292 179471703 color=200,173,196
Ajap_LG01	61400001	61500000	0.29917		Ajap_LG04	61400001	61500000	2		Ajap_LG01	29650000	30070000	0		Ajap_LG01	61400001	61500000	7.33092		Aful_LG01	61400001	61500000	6.42626		Aful_LG01	61400001	61500000	5.24793		Aful_LG01	61400001	61500000	4.80735		Ajap_LG01	61400001	61500000	0		Aful_LG02 2088125 2093137 Ajap_LG02 179351552 179356623 color=200,173,196
Ajap_LG01	61500001	61600000	0.30162		Ajap_LG04	61500001	61600000	2		Ajap_LG01	30090000	30370000	0		Ajap_LG01	61500001	61600000	7.44294		Aful_LG01	61500001	61600000	5.85798		Aful_LG01	61500001	61600000	4.45943		Aful_LG01	61500001	61600000	3.80735		Ajap_LG01	61500001	61600000	0		Aful_LG02 2224554 2231385 Ajap_LG02 179212247 179219094 color=200,173,196
Ajap_LG01	61600001	61700000	0.29953		Ajap_LG04	61600001	61700000	1		Ajap_LG01	30390000	30670000	0		Ajap_LG01	61600001	61700000	7.40088		Aful_LG01	61600001	61700000	6.2854		Aful_LG01	61600001	61700000	5.61471		Aful_LG01	61600001	61700000	3.45943		Ajap_LG01	61600001	61700000	0		Aful_LG02 2637748 2644332 Ajap_LG02 178782541 178789118 color=200,173,196
Ajap_LG01	61700001	61800000	0.27525		Ajap_LG04	61700001	61800000	4		Ajap_LG01	30690000	30850000	0		Ajap_LG01	61700001	61800000	7.67948		Aful_LG01	61700001	61800000	5.67243		Aful_LG01	61700001	61800000	4.52356		Aful_LG01	61700001	61800000	3		Ajap_LG01	61700001	61800000	0		Aful_LG02 2657234 2663733 Ajap_LG02 178762848 178769372 color=200,173,196
Ajap_LG01	61800001	61900000	0.28082		Ajap_LG04	61800001	61900000	2		Ajap_LG01	30870000	31010000	0		Ajap_LG01	61800001	61900000	8.16993		Aful_LG01	61800001	61900000	6.22882		Aful_LG01	61800001	61900000	5.20945		Aful_LG01	61800001	61900000	4.32193		Ajap_LG01	61800001	61900000	0		Aful_LG02 19691897 19697289 Ajap_LG02 160834937 160840324 color=200,173,196
Ajap_LG01	61900001	62000000	0.28924		Ajap_LG04	61900001	62000000	2		Ajap_LG01	31030000	31250000	0		Ajap_LG01	61900001	62000000	7.32193		Aful_LG01	61900001	62000000	6.61471		Aful_LG01	61900001	62000000	5.12928		Aful_LG01	61900001	62000000	4.08746		Ajap_LG01	61900001	62000000	0		Aful_LG02 20180140 20185916 Ajap_LG02 160326662 160332460 color=200,173,196
Ajap_LG01	62000001	62100000	0.30167		Ajap_LG04	62000001	62100000	0		Ajap_LG01	31270000	31470000	0		Ajap_LG01	62000001	62100000	7.62936		Aful_LG01	62000001	62100000	6.35755		Aful_LG01	62000001	62100000	5.08746		Aful_LG01	62000001	62100000	3.70044		Ajap_LG01	62000001	62100000	0		Aful_LG02 20209457 20215379 Ajap_LG02 160297101 160303033 color=200,173,196
Ajap_LG01	62100001	62200000	0.28374		Ajap_LG04	62100001	62200000	1		Ajap_LG01	31490000	31750000	0		Ajap_LG01	62100001	62200000	7.54689		Aful_LG01	62100001	62200000	6.50779		Aful_LG01	62100001	62200000	5.24793		Aful_LG01	62100001	62200000	4		Ajap_LG01	62100001	62200000	0		Aful_LG02 20272129 20277468 Ajap_LG02 160236384 160241712 color=200,173,196
Ajap_LG01	62200001	62300000	0.34648		Ajap_LG04	62200001	62300000	2		Ajap_LG01	31770000	32030000	0		Ajap_LG01	62200001	62300000	7.63662		Aful_LG01	62200001	62300000	5.58496		Aful_LG01	62200001	62300000	4.08746		Aful_LG01	62200001	62300000	3.90689		Ajap_LG01	62200001	62300000	0		Aful_LG02 20413123 20418604 Ajap_LG02 160095588 160101071 color=200,173,196
Ajap_LG01	62300001	62400000	0.30389		Ajap_LG04	62300001	62400000	0		Ajap_LG01	32050000	32370000	0		Ajap_LG01	62300001	62400000	7.47573		Aful_LG01	62300001	62400000	6.06609		Aful_LG01	62300001	62400000	4.9542		Aful_LG01	62300001	62400000	3.58496		Ajap_LG01	62300001	62400000	0		Aful_LG02 20422009 20427804 Ajap_LG02 160086362 160092159 color=200,173,196
Ajap_LG01	62400001	62500000	0.30167		Ajap_LG04	62400001	62500000	2		Ajap_LG01	32390000	32570000	0		Ajap_LG01	62400001	62500000	7.56224		Aful_LG01	62400001	62500000	6.14975		Aful_LG01	62400001	62500000	4.75489		Aful_LG01	62400001	62500000	4.32193		Ajap_LG01	62400001	62500000	0		Aful_LG02 20450253 20455971 Ajap_LG02 160059392 160065094 color=200,173,196
Ajap_LG01	62500001	62600000	0.30886		Ajap_LG04	62500001	62600000	2		Ajap_LG01	32590000	33090000	0		Ajap_LG01	62500001	62600000	7.13955		Aful_LG01	62500001	62600000	6.53916		Aful_LG01	62500001	62600000	5.08746		Aful_LG01	62500001	62600000	4.52356		Ajap_LG01	62500001	62600000	0		Aful_LG02 20511796 20516797 Ajap_LG02 159997943 160002949 color=200,173,196
Ajap_LG01	62600001	62700000	0.29187		Ajap_LG04	62600001	62700000	1		Ajap_LG01	33110000	33290000	0		Ajap_LG01	62600001	62700000	7.39232		Aful_LG01	62600001	62700000	5.24793		Aful_LG01	62600001	62700000	4.32193		Aful_LG01	62600001	62700000	3.16993		Ajap_LG01	62600001	62700000	0		Aful_LG02 20541763 20553168 Ajap_LG02 159952896 159964324 color=200,173,196
Ajap_LG01	62700001	62800000	0.31383		Ajap_LG04	62700001	62800000	2		Ajap_LG01	33310000	33530000	0		Ajap_LG01	62700001	62800000	6.74147		Aful_LG01	62700001	62800000	5.45943		Aful_LG01	62700001	62800000	4.32193		Aful_LG01	62700001	62800000	3		Ajap_LG01	62700001	62800000	0		Aful_LG02 20555636 20561336 Ajap_LG02 159944704 159950402 color=200,173,196
Ajap_LG01	62800001	62900000	0.29429		Ajap_LG04	62800001	62900000	3		Ajap_LG01	33550000	33670000	0		Ajap_LG01	62800001	62900000	7.49985		Aful_LG01	62800001	62900000	6.10852		Aful_LG01	62800001	62900000	4.70044		Aful_LG01	62800001	62900000	4.08746		Ajap_LG01	62800001	62900000	0		Aful_LG02 20611821 20621355 Ajap_LG02 159889215 159898755 color=200,173,196
Ajap_LG01	62900001	63000000	0.30594		Ajap_LG04	62900001	63000000	3		Ajap_LG01	33690000	34050000	0		Ajap_LG01	62900001	63000000	7.41785		Aful_LG01	62900001	63000000	6.32193		Aful_LG01	62900001	63000000	4.58496		Aful_LG01	62900001	63000000	3.45943		Ajap_LG01	62900001	63000000	0		Aful_LG02 20646745 20651988 Ajap_LG02 159857601 159862818 color=200,173,196
Ajap_LG01	63000001	63100000	0.31461		Ajap_LG04	63000001	63100000	2		Ajap_LG01	34070000	34590000	0		Ajap_LG01	63000001	63100000	7.3837		Aful_LG01	63000001	63100000	6.18982		Aful_LG01	63000001	63100000	5.2854		Aful_LG01	63000001	63100000	3.70044		Ajap_LG01	63000001	63100000	0		Aful_LG02 20677459 20682468 Ajap_LG02 159825442 159830438 color=200,173,196
Ajap_LG01	63100001	63200000	0.28709		Ajap_LG04	63100001	63200000	1		Ajap_LG01	34610000	34830000	0		Ajap_LG01	63100001	63200000	7.25739		Aful_LG01	63100001	63200000	5.93074		Aful_LG01	63100001	63200000	4.52356		Aful_LG01	63100001	63200000	3.32193		Ajap_LG01	63100001	63200000	0		Aful_LG02 20733861 20739120 Ajap_LG02 159765786 159771057 color=200,173,196
Ajap_LG01	63200001	63300000	0.27936		Ajap_LG04	63200001	63300000	2		Ajap_LG01	34850000	35090000	0		Ajap_LG01	63200001	63300000	7.57743		Aful_LG01	63200001	63300000	6.08746		Aful_LG01	63200001	63300000	5.20945		Aful_LG01	63200001	63300000	3.70044		Ajap_LG01	63200001	63300000	0		Aful_LG02 20815442 20822010 Ajap_LG02 159671458 159678035 color=200,173,196
Ajap_LG01	63300001	63400000	0.30176		Ajap_LG04	63300001	63400000	0		Ajap_LG01	35110000	35270000	0		Ajap_LG01	63300001	63400000	7.90689		Aful_LG01	63300001	63400000	6.12928		Aful_LG01	63300001	63400000	5.35755		Aful_LG01	63300001	63400000	3		Ajap_LG01	63300001	63400000	0		Aful_LG02 21187704 21192905 Ajap_LG02 159306174 159311301 color=200,173,196
Ajap_LG01	63400001	63500000	0.28907		Ajap_LG04	63400001	63500000	1		Ajap_LG01	35290000	35490000	0		Ajap_LG01	63400001	63500000	7.55459		Aful_LG01	63400001	63500000	5.90689		Aful_LG01	63400001	63500000	4.45943		Aful_LG01	63400001	63500000	4.32193		Ajap_LG01	63400001	63500000	0		Aful_LG02 21242803 21248370 Ajap_LG02 159252494 159258074 color=200,173,196
Ajap_LG01	63500001	63600000	0.30761		Ajap_LG04	63500001	63600000	3		Ajap_LG01	35510000	35710000	0		Ajap_LG01	63500001	63600000	7.35755		Aful_LG01	63500001	63600000	5.93074		Aful_LG01	63500001	63600000	4.85798		Aful_LG01	63500001	63600000	3.80735		Ajap_LG01	63500001	63600000	0		Aful_LG02 21306352 21313324 Ajap_LG02 159188232 159195153 color=200,173,196
Ajap_LG01	63600001	63700000	0.30159		Ajap_LG04	63600001	63700000	0		Ajap_LG01	35730000	35950000	0		Ajap_LG01	63600001	63700000	7.24793		Aful_LG01	63600001	63700000	6.32193		Aful_LG01	63600001	63700000	4.9542		Aful_LG01	63600001	63700000	4.45943		Ajap_LG01	63600001	63700000	0		Aful_LG02 21318951 21324709 Ajap_LG02 159179329 159185051 color=200,173,196
Ajap_LG01	63700001	63800000	0.3096		Ajap_LG04	63700001	63800000	1		Ajap_LG01	35970000	36110000	0		Ajap_LG01	63700001	63800000	7.87036		Aful_LG01	63700001	63800000	6.24793		Aful_LG01	63700001	63800000	5		Aful_LG01	63700001	63800000	4.58496		Ajap_LG01	63700001	63800000	0		Aful_LG02 21545358 21551097 Ajap_LG02 158946297 158952032 color=200,173,196
Ajap_LG01	63800001	63900000	0.28392		Ajap_LG04	63800001	63900000	1		Ajap_LG01	36130000	36330000	0		Ajap_LG01	63800001	63900000	7.69349		Aful_LG01	63800001	63900000	5.72792		Aful_LG01	63800001	63900000	3.80735		Aful_LG01	63800001	63900000	4.16993		Ajap_LG01	63800001	63900000	0		Aful_LG02 21572385 21578751 Ajap_LG02 158918431 158924799 color=200,173,196
Ajap_LG01	63900001	64000000	0.31045		Ajap_LG04	63900001	64000000	0		Ajap_LG01	36350000	36630000	0		Ajap_LG01	63900001	64000000	7.42626		Aful_LG01	63900001	64000000	6.35755		Aful_LG01	63900001	64000000	4.39232		Aful_LG01	63900001	64000000	5.35755		Ajap_LG01	63900001	64000000	0		Aful_LG02 21608169 21615619 Ajap_LG02 158882572 158890017 color=200,173,196
Ajap_LG01	64000001	64100000	0.32622		Ajap_LG04	64000001	64100000	0		Ajap_LG01	36650000	36950000	0		Ajap_LG01	64000001	64100000	7.26679		Aful_LG01	64000001	64100000	5.90689		Aful_LG01	64000001	64100000	4.58496		Aful_LG01	64000001	64100000	4.39232		Ajap_LG01	64000001	64100000	0		Aful_LG02 21814748 21819773 Ajap_LG02 158674944 158679941 color=200,173,196
Ajap_LG01	64100001	64200000	0.31975		Ajap_LG04	64100001	64200000	0		Ajap_LG01	36970000	37270000	0		Ajap_LG01	64100001	64200000	7.41785		Aful_LG01	64100001	64200000	5		Aful_LG01	64100001	64200000	3.80735		Aful_LG01	64100001	64200000	2.80735		Ajap_LG01	64100001	64200000	0		Aful_LG02 21879539 21886162 Ajap_LG02 158568448 158575099 color=200,173,196
Ajap_LG01	64200001	64300000	0.31315		Ajap_LG04	64200001	64300000	2		Ajap_LG01	37290000	37530000	0		Ajap_LG01	64200001	64300000	7.49985		Aful_LG01	64200001	64300000	5.49185		Aful_LG01	64200001	64300000	4		Aful_LG01	64200001	64300000	4		Ajap_LG01	64200001	64300000	0		Aful_LG02 21909125 21916385 Ajap_LG02 158538562 158545810 color=200,173,196
Ajap_LG01	64300001	64400000	0.30872		Ajap_LG04	64300001	64400000	0		Ajap_LG01	37550000	37750000	0		Ajap_LG01	64300001	64400000	7.62936		Aful_LG01	64300001	64400000	5.93074		Aful_LG01	64300001	64400000	5.04439		Aful_LG01	64300001	64400000	4		Ajap_LG01	64300001	64400000	0		Aful_LG02 21930309 21936930 Ajap_LG02 158517958 158524640 color=200,173,196
Ajap_LG01	64400001	64500000	0.30651		Ajap_LG04	64400001	64500000	4		Ajap_LG01	37770000	38030000	0		Ajap_LG01	64400001	64500000	7.61471		Aful_LG01	64400001	64500000	5.93074		Aful_LG01	64400001	64500000	4.39232		Aful_LG01	64400001	64500000	3.32193		Ajap_LG01	64400001	64500000	0		Aful_LG02 21938120 21947432 Ajap_LG02 158508737 158517978 color=200,173,196
Ajap_LG01	64500001	64600000	0.31064		Ajap_LG04	64500001	64600000	8		Ajap_LG01	38050000	38470000	0		Ajap_LG01	64500001	64600000	7.86419		Aful_LG01	64500001	64600000	5.9542		Aful_LG01	64500001	64600000	4.24793		Aful_LG01	64500001	64600000	3.58496		Ajap_LG01	64500001	64600000	0		Aful_LG02 21965957 21971919 Ajap_LG02 158484646 158490631 color=200,173,196
Ajap_LG01	64600001	64700000	0.31404		Ajap_LG04	64600001	64700000	1		Ajap_LG01	38490000	39150000	0		Ajap_LG01	64600001	64700000	7.57743		Aful_LG01	64600001	64700000	6.10852		Aful_LG01	64600001	64700000	4.45943		Aful_LG01	64600001	64700000	4.52356		Ajap_LG01	64600001	64700000	0		Aful_LG02 22015219 22022097 Ajap_LG02 158434600 158441471 color=200,173,196
Ajap_LG01	64700001	64800000	0.30836		Ajap_LG04	64700001	64800000	0		Ajap_LG01	39170000	39370000	0		Ajap_LG01	64700001	64800000	7.33092		Aful_LG01	64700001	64800000	5.85798		Aful_LG01	64700001	64800000	4.9542		Aful_LG01	64700001	64800000	2.80735		Ajap_LG01	64700001	64800000	0		Aful_LG02 22055891 22061532 Ajap_LG02 158401690 158407312 color=200,173,196
Ajap_LG01	64800001	64900000	0.28783		Ajap_LG04	64800001	64900000	1		Ajap_LG01	39390000	39590000	0		Ajap_LG01	64800001	64900000	8.07146		Aful_LG01	64800001	64900000	5.83289		Aful_LG01	64800001	64900000	4		Aful_LG01	64800001	64900000	4.45943		Ajap_LG01	64800001	64900000	0		Aful_LG02 22199936 22204964 Ajap_LG02 158248390 158253460 color=200,173,196
Ajap_LG01	64900001	65000000	0.29494		Ajap_LG04	64900001	65000000	2		Ajap_LG01	39610000	39810000	0		Ajap_LG01	64900001	65000000	7.17991		Aful_LG01	64900001	65000000	5.75489		Aful_LG01	64900001	65000000	4		Aful_LG01	64900001	65000000	4.32193		Ajap_LG01	64900001	65000000	0		Aful_LG02 22618232 22626679 Ajap_LG02 158068083 158076524 color=200,173,196
Ajap_LG01	65000001	65100000	0.29786		Ajap_LG04	65000001	65100000	1		Ajap_LG01	39830000	40410000	0		Ajap_LG01	65000001	65100000	7.62936		Aful_LG01	65000001	65100000	5.55459		Aful_LG01	65000001	65100000	4.45943		Aful_LG01	65000001	65100000	3.90689		Ajap_LG01	65000001	65100000	0		Aful_LG02 22854968 22860150 Ajap_LG02 157803964 157809129 color=200,173,196
Ajap_LG01	65100001	65200000	0.2976		Ajap_LG04	65100001	65200000	3		Ajap_LG01	40430000	40610000	0		Ajap_LG01	65100001	65200000	7.31288		Aful_LG01	65100001	65200000	6.44294		Aful_LG01	65100001	65200000	5.42626		Aful_LG01	65100001	65200000	4.58496		Ajap_LG01	65100001	65200000	0		Aful_LG02 22900106 22906545 Ajap_LG02 157778628 157785042 color=200,173,196
Ajap_LG01	65200001	65300000	0.32498		Ajap_LG04	65200001	65300000	1		Ajap_LG01	40630000	40790000	0		Ajap_LG01	65200001	65300000	7.26679		Aful_LG01	65200001	65300000	6.37504		Aful_LG01	65200001	65300000	5.08746		Aful_LG01	65200001	65300000	4.45943		Ajap_LG01	65200001	65300000	0		Aful_LG02 23030716 23037559 Ajap_LG02 157648592 157655450 color=200,173,196
Ajap_LG01	65300001	65400000	0.32973		Ajap_LG04	65300001	65400000	1		Ajap_LG01	40810000	41050000	0		Ajap_LG01	65300001	65400000	7.49185		Aful_LG01	65300001	65400000	6.12928		Aful_LG01	65300001	65400000	4.32193		Aful_LG01	65300001	65400000	4.90689		Ajap_LG01	65300001	65400000	0		Aful_LG02 23394950 23400332 Ajap_LG02 157212673 157218046 color=200,173,196
Ajap_LG01	65400001	65500000	0.30389		Ajap_LG04	65400001	65500000	0		Ajap_LG01	41070000	41230000	0		Ajap_LG01	65400001	65500000	7.6865		Aful_LG01	65400001	65500000	6.22882		Aful_LG01	65400001	65500000	4.85798		Aful_LG01	65400001	65500000	4.32193		Ajap_LG01	65400001	65500000	0		Aful_LG02 23458904 23463987 Ajap_LG02 157148261 157153356 color=200,173,196
Ajap_LG01	65500001	65600000	0.32062		Ajap_LG04	65500001	65600000	2		Ajap_LG01	41250000	41450000	0		Ajap_LG01	65500001	65600000	7.41785		Aful_LG01	65500001	65600000	6.08746		Aful_LG01	65500001	65600000	4.45943		Aful_LG01	65500001	65600000	4.45943		Ajap_LG01	65500001	65600000	0		Aful_LG02 23512675 23517721 Ajap_LG02 157094260 157099254 color=200,173,196
Ajap_LG01	65600001	65700000	0.3104		Ajap_LG04	65600001	65700000	3		Ajap_LG01	41470000	41730000	0		Ajap_LG01	65600001	65700000	7.49185		Aful_LG01	65600001	65700000	6.08746		Aful_LG01	65600001	65700000	4.64386		Aful_LG01	65600001	65700000	4.32193		Ajap_LG01	65600001	65700000	0		Aful_LG02 23534393 23541572 Ajap_LG02 157070345 157077503 color=200,173,196
Ajap_LG01	65700001	65800000	0.3055		Ajap_LG04	65700001	65800000	1		Ajap_LG01	41750000	41870000	0		Ajap_LG01	65700001	65800000	7.91886		Aful_LG01	65700001	65800000	6.10852		Aful_LG01	65700001	65800000	4.32193		Aful_LG01	65700001	65800000	4		Ajap_LG01	65700001	65800000	0		Aful_LG02 23541630 23546686 Ajap_LG02 157065216 157070278 color=200,173,196
Ajap_LG01	65800001	65900000	0.30016		Ajap_LG04	65800001	65900000	6		Ajap_LG01	41890000	42030000	0		Ajap_LG01	65800001	65900000	7.72792		Aful_LG01	65800001	65900000	6.02237		Aful_LG01	65800001	65900000	4.9542		Aful_LG01	65800001	65900000	3.45943		Ajap_LG01	65800001	65900000	0		Aful_LG02 23615534 23621711 Ajap_LG02 156989100 156995272 color=200,173,196
Ajap_LG01	65900001	66000000	0.30169		Ajap_LG04	65900001	66000000	3		Ajap_LG01	42050000	42150000	0		Ajap_LG01	65900001	66000000	7.34873		Aful_LG01	65900001	66000000	5.35755		Aful_LG01	65900001	66000000	3.90689		Aful_LG01	65900001	66000000	3.32193		Ajap_LG01	65900001	66000000	0		Aful_LG02 23839142 23844663 Ajap_LG02 156772463 156777919 color=200,173,196
Ajap_LG01	66000001	66100000	0.32403		Ajap_LG04	66000001	66100000	1		Ajap_LG01	42170000	42390000	0		Ajap_LG01	66000001	66100000	7.22882		Aful_LG01	66000001	66100000	6.97728		Aful_LG01	66000001	66100000	5.24793		Aful_LG01	66000001	66100000	2.80735		Ajap_LG01	66000001	66100000	0		Aful_LG02 23885361 23891493 Ajap_LG02 156723033 156729118 color=200,173,196
Ajap_LG01	66100001	66200000	0.29205		Ajap_LG04	66100001	66200000	2		Ajap_LG01	42410000	42650000	0		Ajap_LG01	66100001	66200000	7.3837		Aful_LG01	66100001	66200000	6.55459		Aful_LG01	66100001	66200000	4.75489		Aful_LG01	66100001	66200000	4.52356		Ajap_LG01	66100001	66200000	0		Aful_LG02 23941490 23948037 Ajap_LG02 156664959 156671481 color=200,173,196
Ajap_LG01	66200001	66300000	0.30268		Ajap_LG04	66200001	66300000	1		Ajap_LG01	42670000	43030000	0		Ajap_LG01	66200001	66300000	7.66534		Aful_LG01	66200001	66300000	6.52356		Aful_LG01	66200001	66300000	5.16993		Aful_LG01	66200001	66300000	4.45943		Ajap_LG01	66200001	66300000	0		Aful_LG02 23985089 23992690 Ajap_LG02 156618934 156626539 color=200,173,196
Ajap_LG01	66300001	66400000	0.30347		Ajap_LG04	66300001	66400000	2		Ajap_LG01	43050000	43110000	0		Ajap_LG01	66300001	66400000	7.76818		Aful_LG01	66300001	66400000	6.40939		Aful_LG01	66300001	66400000	5.52356		Aful_LG01	66300001	66400000	4.32193		Ajap_LG01	66300001	66400000	0		Aful_LG02 24005224 24017489 Ajap_LG02 156594176 156606463 color=200,173,196
Ajap_LG01	66400001	66500000	0.30535		Ajap_LG04	66400001	66500000	4		Ajap_LG01	43130000	43310000	0		Ajap_LG01	66400001	66500000	7.85175		Aful_LG01	66400001	66500000	5.9542		Aful_LG01	66400001	66500000	3.80735		Aful_LG01	66400001	66500000	4.16993		Ajap_LG01	66400001	66500000	0		Aful_LG02 24017490 24024844 Ajap_LG02 156586826 156594175 color=200,173,196
Ajap_LG01	66500001	66600000	0.30777		Ajap_LG04	66500001	66600000	5		Ajap_LG01	43330000	43630000	0		Ajap_LG01	66500001	66600000	7.32193		Aful_LG01	66500001	66600000	6.32193		Aful_LG01	66500001	66600000	4.70044		Aful_LG01	66500001	66600000	4.32193		Ajap_LG01	66500001	66600000	0		Aful_LG02 24046750 24053873 Ajap_LG02 156559753 156566866 color=200,173,196
Ajap_LG01	66600001	66700000	0.30661		Ajap_LG04	66600001	66700000	6		Ajap_LG01	43650000	43910000	0		Ajap_LG01	66600001	66700000	7.50779		Aful_LG01	66600001	66700000	5.97728		Aful_LG01	66600001	66700000	5		Aful_LG01	66600001	66700000	2.80735		Ajap_LG01	66600001	66700000	0		Aful_LG02 24067199 24072753 Ajap_LG02 156540846 156546396 color=200,173,196
Ajap_LG01	66700001	66800000	0.30078		Ajap_LG04	66700001	66800000	5		Ajap_LG01	43930000	44990000	0		Ajap_LG01	66700001	66800000	7.5157		Aful_LG01	66700001	66800000	6.12928		Aful_LG01	66700001	66800000	3.90689		Aful_LG01	66700001	66800000	4.45943		Ajap_LG01	66700001	66800000	0		Aful_LG02 24107162 24114010 Ajap_LG02 156495259 156502103 color=200,173,196
Ajap_LG01	66800001	66900000	0.2913		Ajap_LG04	66800001	66900000	3		Ajap_LG01	45010000	45250000	0		Ajap_LG01	66800001	66900000	6.84549		Aful_LG01	66800001	66900000	6.04439		Aful_LG01	66800001	66900000	4.58496		Aful_LG01	66800001	66900000	4.45943		Ajap_LG01	66800001	66900000	0		Aful_LG02 24130645 24136263 Ajap_LG02 156472983 156478603 color=200,173,196
Ajap_LG01	66900001	67000000	0.32152		Ajap_LG04	66900001	67000000	0		Ajap_LG01	45270000	45730000	0		Ajap_LG01	66900001	67000000	7.35755		Aful_LG01	66900001	67000000	3		Aful_LG01	66900001	67000000	1		Aful_LG01	66900001	67000000	2.58496		Ajap_LG01	66900001	67000000	0		Aful_LG02 24154221 24159433 Ajap_LG02 156447096 156452304 color=200,173,196
Ajap_LG01	67000001	67100000	0.30792		Ajap_LG04	67000001	67100000	2		Ajap_LG01	45750000	45910000	0		Ajap_LG01	67000001	67100000	7.60733		Aful_LG01	67000001	67100000	5.35755		Aful_LG01	67000001	67100000	3.70044		Aful_LG01	67000001	67100000	3.16993		Ajap_LG01	67000001	67100000	0		Aful_LG02 24188250 24195913 Ajap_LG02 156406302 156413938 color=200,173,196
Ajap_LG01	67100001	67200000	0.3017		Ajap_LG04	67100001	67200000	3		Ajap_LG01	45930000	46230000	0		Ajap_LG01	67100001	67200000	7.53916		Aful_LG01	67100001	67200000	6.44294		Aful_LG01	67100001	67200000	5.20945		Aful_LG01	67100001	67200000	4.32193		Ajap_LG01	67100001	67200000	0		Aful_LG02 24200176 24205660 Ajap_LG02 156396188 156401663 color=200,173,196
Ajap_LG01	67200001	67300000	0.30219		Ajap_LG04	67200001	67300000	0		Ajap_LG01	46250000	46630000	0		Ajap_LG01	67200001	67300000	7.78136		Aful_LG01	67200001	67300000	6.32193		Aful_LG01	67200001	67300000	5.04439		Aful_LG01	67200001	67300000	4.16993		Ajap_LG01	67200001	67300000	0		Aful_LG02 24228544 24234106 Ajap_LG02 156367467 156373046 color=200,173,196
Ajap_LG01	67300001	67400000	0.30915		Ajap_LG04	67300001	67400000	0		Ajap_LG01	46650000	46830000	0		Ajap_LG01	67300001	67400000	7.06609		Aful_LG01	67300001	67400000	6.22882		Aful_LG01	67300001	67400000	4.75489		Aful_LG01	67300001	67400000	4.58496		Ajap_LG01	67300001	67400000	0		Aful_LG02 24234700 24240414 Ajap_LG02 156361838 156367540 color=200,173,196
Ajap_LG01	67400001	67500000	0.31056		Ajap_LG04	67400001	67500000	1		Ajap_LG01	46850000	47130000	0		Ajap_LG01	67400001	67500000	7.53138		Aful_LG01	67400001	67500000	5.90689		Aful_LG01	67400001	67500000	4.90689		Aful_LG01	67400001	67500000	3.90689		Ajap_LG01	67400001	67500000	0		Aful_LG02 24268743 24273982 Ajap_LG02 156329540 156334836 color=200,173,196
Ajap_LG01	67500001	67600000	0.32268		Ajap_LG04	67500001	67600000	3		Ajap_LG01	47150000	47610000	0		Ajap_LG01	67500001	67600000	7.81378		Aful_LG01	67500001	67600000	5.2854		Aful_LG01	67500001	67600000	3.70044		Aful_LG01	67500001	67600000	3.32193		Ajap_LG01	67500001	67600000	0		Aful_LG02 24278031 24283332 Ajap_LG02 156318403 156323702 color=200,173,196
Ajap_LG01	67600001	67700000	0.30461		Ajap_LG04	67600001	67700000	1		Ajap_LG01	47630000	48370000	0		Ajap_LG01	67600001	67700000	7.69349		Aful_LG01	67600001	67700000	6.16993		Aful_LG01	67600001	67700000	4.58496		Aful_LG01	67600001	67700000	4.16993		Ajap_LG01	67600001	67700000	0		Aful_LG02 24301281 24306283 Ajap_LG02 156295980 156301031 color=200,173,196
Ajap_LG01	67700001	67800000	0.31921		Ajap_LG04	67700001	67800000	2		Ajap_LG01	48390000	48650000	0		Ajap_LG01	67700001	67800000	7.5157		Aful_LG01	67700001	67800000	6.33985		Aful_LG01	67700001	67800000	5.16993		Aful_LG01	67700001	67800000	4.58496		Ajap_LG01	67700001	67800000	0		Aful_LG02 24320371 24325405 Ajap_LG02 156276668 156281672 color=200,173,196
Ajap_LG01	67800001	67900000	0.29231		Ajap_LG04	67800001	67900000	2		Ajap_LG01	48670000	48850000	0		Ajap_LG01	67800001	67900000	7.72792		Aful_LG01	67800001	67900000	5.70044		Aful_LG01	67800001	67900000	4.39232		Aful_LG01	67800001	67900000	3.32193		Ajap_LG01	67800001	67900000	0		Aful_LG02 24346753 24351894 Ajap_LG02 156250223 156255351 color=200,173,196
Ajap_LG01	67900001	68000000	0.30568		Ajap_LG04	67900001	68000000	1		Ajap_LG01	48870000	49130000	0		Ajap_LG01	67900001	68000000	7.59991		Aful_LG01	67900001	68000000	6.22882		Aful_LG01	67900001	68000000	5.24793		Aful_LG01	67900001	68000000	3.45943		Ajap_LG01	67900001	68000000	0		Aful_LG02 24373003 24378376 Ajap_LG02 156223828 156229197 color=200,173,196
Ajap_LG01	68000001	68100000	0.28727		Ajap_LG04	68000001	68100000	0		Ajap_LG01	49150000	49730000	0		Ajap_LG01	68000001	68100000	7.70736		Aful_LG01	68000001	68100000	6.22882		Aful_LG01	68000001	68100000	4.70044		Aful_LG01	68000001	68100000	4.39232		Ajap_LG01	68000001	68100000	0		Aful_LG02 24422597 24430785 Ajap_LG02 156172288 156180462 color=200,173,196
Ajap_LG01	68100001	68200000	0.29115		Ajap_LG04	68100001	68200000	0		Ajap_LG01	49750000	50050000	0		Ajap_LG01	68100001	68200000	7.71425		Aful_LG01	68100001	68200000	6.16993		Aful_LG01	68100001	68200000	4.75489		Aful_LG01	68100001	68200000	4.64386		Ajap_LG01	68100001	68200000	0		Aful_LG02 24517538 24522586 Ajap_LG02 156094362 156099410 color=200,173,196
Ajap_LG01	68200001	68300000	0.28975		Ajap_LG04	68200001	68300000	2		Ajap_LG01	50070000	50450000	0		Ajap_LG01	68200001	68300000	7.33985		Aful_LG01	68200001	68300000	6.20945		Aful_LG01	68200001	68300000	4.58496		Aful_LG01	68200001	68300000	4.32193		Ajap_LG01	68200001	68300000	0		Aful_LG02 24530684 24537522 Ajap_LG02 156079422 156086271 color=200,173,196
Ajap_LG01	68300001	68400000	0.29929		Ajap_LG04	68300001	68400000	1		Ajap_LG01	50470000	50730000	0		Ajap_LG01	68300001	68400000	7.04439		Aful_LG01	68300001	68400000	6.24793		Aful_LG01	68300001	68400000	5.55459		Aful_LG01	68300001	68400000	3.45943		Ajap_LG01	68300001	68400000	0		Aful_LG02 24679817 24684955 Ajap_LG02 155927222 155932380 color=200,173,196
Ajap_LG01	68400001	68500000	0.27923		Ajap_LG04	68400001	68500000	3		Ajap_LG01	50750000	51090000	0		Ajap_LG01	68400001	68500000	7.67948		Aful_LG01	68400001	68500000	6.24793		Aful_LG01	68400001	68500000	4.64386		Aful_LG01	68400001	68500000	3.80735		Ajap_LG01	68400001	68500000	0		Aful_LG02 25171940 25178443 Ajap_LG02 155424424 155430911 color=200,173,196
Ajap_LG01	68500001	68600000	0.31491		Ajap_LG04	68500001	68600000	0		Ajap_LG01	51110000	52510000	0		Ajap_LG01	68500001	68600000	7.55459		Aful_LG01	68500001	68600000	6.30378		Aful_LG01	68500001	68600000	4.75489		Aful_LG01	68500001	68600000	3.80735		Ajap_LG01	68500001	68600000	0		Aful_LG02 25253998 25260159 Ajap_LG02 155342843 155348991 color=200,173,196
Ajap_LG01	68600001	68700000	0.31536		Ajap_LG04	68600001	68700000	0		Ajap_LG01	52530000	52650000	0		Ajap_LG01	68600001	68700000	7.81378		Aful_LG01	68600001	68700000	6.37504		Aful_LG01	68600001	68700000	4.75489		Aful_LG01	68600001	68700000	4		Ajap_LG01	68600001	68700000	0		Aful_LG02 25275956 25282749 Ajap_LG02 155320320 155327094 color=200,173,196
Ajap_LG01	68700001	68800000	0.30808		Ajap_LG04	68700001	68800000	0		Ajap_LG01	52670000	55030000	0		Ajap_LG01	68700001	68800000	6.9542		Aful_LG01	68700001	68800000	6.33985		Aful_LG01	68700001	68800000	4.9542		Aful_LG01	68700001	68800000	3.70044		Ajap_LG01	68700001	68800000	0		Aful_LG02 25299910 25305056 Ajap_LG02 155295745 155300894 color=200,173,196
Ajap_LG01	68800001	68900000	0.29554		Ajap_LG04	68800001	68900000	1		Ajap_LG01	55050000	55750000	0		Ajap_LG01	68800001	68900000	7.75489		Aful_LG01	68800001	68900000	6.42626		Aful_LG01	68800001	68900000	5.35755		Aful_LG01	68800001	68900000	4.70044		Ajap_LG01	68800001	68900000	0		Aful_LG02 25373074 25378533 Ajap_LG02 155220093 155225505 color=200,173,196
Ajap_LG01	68900001	69000000	0.3088		Ajap_LG04	68900001	69000000	0		Ajap_LG01	55770000	55930000	0		Ajap_LG01	68900001	69000000	7.16993		Aful_LG01	68900001	69000000	6.52356		Aful_LG01	68900001	69000000	5		Aful_LG01	68900001	69000000	3.58496		Ajap_LG01	68900001	69000000	0		Aful_LG02 25519069 25528193 Ajap_LG02 155081353 155090458 color=200,173,196
Ajap_LG01	69000001	69100000	0.29845		Ajap_LG04	69000001	69100000	0		Ajap_LG01	55950000	56130000	0		Ajap_LG01	69000001	69100000	7.6865		Aful_LG01	69000001	69100000	6		Aful_LG01	69000001	69100000	4.70044		Aful_LG01	69000001	69100000	3		Ajap_LG01	69000001	69100000	0		Aful_LG02 25559810 25567137 Ajap_LG02 155042646 155049983 color=200,173,196
Ajap_LG01	69100001	69200000	0.32628		Ajap_LG04	69100001	69200000	1		Ajap_LG01	56150000	56710000	0		Ajap_LG01	69100001	69200000	7.49185		Aful_LG01	69100001	69200000	6.08746		Aful_LG01	69100001	69200000	4.64386		Aful_LG01	69100001	69200000	4.24793		Ajap_LG01	69100001	69200000	0		Aful_LG02 25573835 25579713 Ajap_LG02 155030133 155035949 color=200,173,196
Ajap_LG01	69200001	69300000	0.30524		Ajap_LG04	69200001	69300000	2		Ajap_LG01	56730000	57850000	0		Ajap_LG01	69200001	69300000	7.65105		Aful_LG01	69200001	69300000	5.35755		Aful_LG01	69200001	69300000	4.52356		Aful_LG01	69200001	69300000	2.58496		Ajap_LG01	69200001	69300000	0		Aful_LG02 25732798 25738904 Ajap_LG02 154873169 154879272 color=200,173,196
Ajap_LG01	69300001	69400000	0.28522		Ajap_LG04	69300001	69400000	0		Ajap_LG01	57870000	58150000	0		Ajap_LG01	69300001	69400000	7.33985		Aful_LG01	69300001	69400000	6.08746		Aful_LG01	69300001	69400000	5.08746		Aful_LG01	69300001	69400000	3.80735		Ajap_LG01	69300001	69400000	0		Aful_LG02 26051964 26057506 Ajap_LG02 154574822 154580313 color=200,173,196
Ajap_LG01	69400001	69500000	0.29719		Ajap_LG04	69400001	69500000	1		Ajap_LG01	58170000	58330000	0		Ajap_LG01	69400001	69500000	8.12412		Aful_LG01	69400001	69500000	6.74147		Aful_LG01	69400001	69500000	5.55459		Aful_LG01	69400001	69500000	4.08746		Ajap_LG01	69400001	69500000	0		Aful_LG02 26184259 26189772 Ajap_LG02 154433891 154439413 color=200,173,196
Ajap_LG01	69500001	69600000	0.30479		Ajap_LG04	69500001	69600000	2		Ajap_LG01	58350000	58550000	0		Ajap_LG01	69500001	69600000	7.31288		Aful_LG01	69500001	69600000	6.22882		Aful_LG01	69500001	69600000	4.80735		Aful_LG01	69500001	69600000	4		Ajap_LG01	69500001	69600000	0		Aful_LG02 26331430 26336890 Ajap_LG02 154285484 154290983 color=200,173,196
Ajap_LG01	69600001	69700000	0.31823		Ajap_LG04	69600001	69700000	1		Ajap_LG01	58570000	59310000	0		Ajap_LG01	69600001	69700000	7.3837		Aful_LG01	69600001	69700000	5.80735		Aful_LG01	69600001	69700000	4.45943		Aful_LG01	69600001	69700000	3.90689		Ajap_LG01	69600001	69700000	0		Aful_LG02 26343691 26350700 Ajap_LG02 154271744 154278765 color=200,173,196
Ajap_LG01	69700001	69800000	0.31711		Ajap_LG04	69700001	69800000	0		Ajap_LG01	59330000	59610000	0		Ajap_LG01	69700001	69800000	7.2384		Aful_LG01	69700001	69800000	6.2854		Aful_LG01	69700001	69800000	4.58496		Aful_LG01	69700001	69800000	3.70044		Ajap_LG01	69700001	69800000	0		Aful_LG02 26422042 26428804 Ajap_LG02 154194456 154201217 color=200,173,196
Ajap_LG01	69800001	69900000	0.31448		Ajap_LG04	69800001	69900000	1		Ajap_LG01	59630000	59830000	0		Ajap_LG01	69800001	69900000	7.33092		Aful_LG01	69800001	69900000	6.22882		Aful_LG01	69800001	69900000	5.04439		Aful_LG01	69800001	69900000	3.45943		Ajap_LG01	69800001	69900000	0		Aful_LG02 26550760 26556763 Ajap_LG02 154075136 154081138 color=200,173,196
Ajap_LG01	69900001	70000000	0.3026		Ajap_LG04	69900001	70000000	1		Ajap_LG01	59850000	60090000	0		Ajap_LG01	69900001	70000000	7.54689		Aful_LG01	69900001	70000000	6.65821		Aful_LG01	69900001	70000000	5.16993		Aful_LG01	69900001	70000000	5.39232		Ajap_LG01	69900001	70000000	0		Aful_LG02 30947055 30955855 Ajap_LG02 148300912 148309653 color=200,173,196
Ajap_LG01	70000001	70100000	0.30112		Ajap_LG04	70000001	70100000	2		Ajap_LG01	60110000	60330000	0		Ajap_LG01	70000001	70100000	7.49985		Aful_LG01	70000001	70100000	6.40939		Aful_LG01	70000001	70100000	5.42626		Aful_LG01	70000001	70100000	4.52356		Ajap_LG01	70000001	70100000	0		Aful_LG02 31582139 31588497 Ajap_LG02 147620527 147626942 color=200,173,196
Ajap_LG01	70100001	70200000	0.2923		Ajap_LG04	70100001	70200000	2		Ajap_LG01	60350000	61050000	0		Ajap_LG01	70100001	70200000	7.20945		Aful_LG01	70100001	70200000	6.14975		Aful_LG01	70100001	70200000	4.52356		Aful_LG01	70100001	70200000	3.58496		Ajap_LG01	70100001	70200000	0		Aful_LG02 32208824 32213871 Ajap_LG02 146906160 146911275 color=200,173,196
Ajap_LG01	70200001	70300000	0.27975		Ajap_LG04	70200001	70300000	2		Ajap_LG01	61070000	61410000	0		Ajap_LG01	70200001	70300000	7.60733		Aful_LG01	70200001	70300000	6.06609		Aful_LG01	70200001	70300000	5		Aful_LG01	70200001	70300000	4.32193		Ajap_LG01	70200001	70300000	0		Aful_LG02 32599002 32604821 Ajap_LG02 146195535 146201471 color=200,173,196
Ajap_LG01	70300001	70400000	0.30927		Ajap_LG04	70300001	70400000	1		Ajap_LG01	61430000	61590000	0		Ajap_LG01	70300001	70400000	7.82018		Aful_LG01	70300001	70400000	5.16993		Aful_LG01	70300001	70400000	4.24793		Aful_LG01	70300001	70400000	3.16993		Ajap_LG01	70300001	70400000	0		Aful_LG02 32669828 32674910 Ajap_LG02 146106171 146111285 color=200,173,196
Ajap_LG01	70400001	70500000	0.30474		Ajap_LG04	70400001	70500000	1		Ajap_LG01	61610000	61770000	0		Ajap_LG01	70400001	70500000	7.5157		Aful_LG01	70400001	70500000	6.22882		Aful_LG01	70400001	70500000	4.80735		Aful_LG01	70400001	70500000	4.32193		Ajap_LG01	70400001	70500000	0		Aful_LG02 148805940 148811351 Ajap_LG02 35202844 35208247 color=200,173,196
Ajap_LG01	70500001	70600000	0.30856		Ajap_LG04	70500001	70600000	2		Ajap_LG01	61790000	62230000	0		Ajap_LG01	70500001	70600000	7.40088		Aful_LG01	70500001	70600000	5.85798		Aful_LG01	70500001	70600000	5		Aful_LG01	70500001	70600000	3.32193		Ajap_LG01	70500001	70600000	0		Aful_LG02 148852010 148858542 Ajap_LG02 35155968 35162606 color=200,173,196
Ajap_LG01	70600001	70700000	0.30991		Ajap_LG04	70600001	70700000	6		Ajap_LG01	62250000	63010000	0		Ajap_LG01	70600001	70700000	7.33092		Aful_LG01	70600001	70700000	6.22882		Aful_LG01	70600001	70700000	5		Aful_LG01	70600001	70700000	3.80735		Ajap_LG01	70600001	70700000	0		Aful_LG02 148901127 148911407 Ajap_LG02 35104193 35114475 color=200,173,196
Ajap_LG01	70700001	70800000	0.28168		Ajap_LG04	70700001	70800000	2		Ajap_LG01	63030000	63790000	0		Ajap_LG01	70700001	70800000	7.88264		Aful_LG01	70700001	70800000	6.24793		Aful_LG01	70700001	70800000	4.90689		Aful_LG01	70700001	70800000	4.24793		Ajap_LG01	70700001	70800000	0		Aful_LG02 149869538 149877780 Ajap_LG02 34021361 34029567 color=200,173,196
Ajap_LG01	70800001	70900000	0.27257		Ajap_LG04	70800001	70900000	0		Ajap_LG01	63810000	64430000	0		Ajap_LG01	70800001	70900000	7.53916		Aful_LG01	70800001	70900000	6.22882		Aful_LG01	70800001	70900000	4.75489		Aful_LG01	70800001	70900000	4.39232		Ajap_LG01	70800001	70900000	0		Aful_LG02 149941164 149947131 Ajap_LG02 33949357 33955325 color=200,173,196
Ajap_LG01	70900001	71000000	0.28989		Ajap_LG04	70900001	71000000	2		Ajap_LG01	64450000	64610000	0		Ajap_LG01	70900001	71000000	8.20457		Aful_LG01	70900001	71000000	6.61471		Aful_LG01	70900001	71000000	5.2854		Aful_LG01	70900001	71000000	4.24793		Ajap_LG01	70900001	71000000	0		Aful_LG02 149968037 149973769 Ajap_LG02 33922115 33927854 color=200,173,196
Ajap_LG01	71000001	71100000	0.28523		Ajap_LG04	71000001	71100000	0		Ajap_LG01	64630000	65270000	0		Ajap_LG01	71000001	71100000	7.56224		Aful_LG01	71000001	71100000	5.61471		Aful_LG01	71000001	71100000	4		Aful_LG01	71000001	71100000	3.90689		Ajap_LG01	71000001	71100000	0		Aful_LG02 150285313 150294285 Ajap_LG02 33673752 33682720 color=200,173,196
Ajap_LG01	71100001	71200000	0.3353		Ajap_LG04	71100001	71200000	0		Ajap_LG01	65290000	65790000	0		Ajap_LG01	71100001	71200000	7.45121		Aful_LG01	71100001	71200000	5.97728		Aful_LG01	71100001	71200000	4.90689		Aful_LG01	71100001	71200000	3.80735		Ajap_LG01	71100001	71200000	0		Aful_LG02 150896591 150902222 Ajap_LG02 32691300 32696931 color=200,173,196
Ajap_LG01	71200001	71300000	0.32077		Ajap_LG04	71200001	71300000	4		Ajap_LG01	65810000	66030000	0		Ajap_LG01	71200001	71300000	7.30378		Aful_LG01	71200001	71300000	6.52356		Aful_LG01	71200001	71300000	5.04439		Aful_LG01	71200001	71300000	4.24793		Ajap_LG01	71200001	71300000	0		Aful_LG02 151196792 151202783 Ajap_LG02 32387072 32393059 color=200,173,196
Ajap_LG01	71300001	71400000	0.2756		Ajap_LG04	71300001	71400000	3		Ajap_LG01	66050000	67510000	0		Ajap_LG01	71300001	71400000	7.6865		Aful_LG01	71300001	71400000	5		Aful_LG01	71300001	71400000	3		Aful_LG01	71300001	71400000	3.32193		Ajap_LG01	71300001	71400000	0		Aful_LG02 151482342 151487488 Ajap_LG02 31961088 31966265 color=200,173,196
Ajap_LG01	71400001	71500000	0.31601		Ajap_LG04	71400001	71500000	3		Ajap_LG01	67530000	67770000	0		Ajap_LG01	71400001	71500000	7.3837		Aful_LG01	71400001	71500000	6.16993		Aful_LG01	71400001	71500000	4.80735		Aful_LG01	71400001	71500000	3.16993		Ajap_LG01	71400001	71500000	0		Aful_LG02 151493789 151499179 Ajap_LG02 31948800 31954215 color=200,173,196
Ajap_LG01	71500001	71600000	0.30316		Ajap_LG04	71500001	71600000	0		Ajap_LG01	67790000	68250000	0		Ajap_LG01	71500001	71600000	7.72792		Aful_LG01	71500001	71600000	6.40939		Aful_LG01	71500001	71600000	5.42626		Aful_LG01	71500001	71600000	3.16993		Ajap_LG01	71500001	71600000	0		Aful_LG02 151729304 151735061 Ajap_LG02 31654475 31660221 color=200,173,196
Ajap_LG01	71600001	71700000	0.2944		Ajap_LG04	71600001	71700000	1		Ajap_LG01	68270000	68570000	0		Ajap_LG01	71600001	71700000	7.45121		Aful_LG01	71600001	71700000	5.67243		Aful_LG01	71600001	71700000	4.16993		Aful_LG01	71600001	71700000	4.52356		Ajap_LG01	71600001	71700000	0		Aful_LG02 151805953 151811969 Ajap_LG02 31584256 31590269 color=200,173,196
Ajap_LG01	71700001	71800000	0.33232		Ajap_LG04	71700001	71800000	1		Ajap_LG01	68590000	69450000	0		Ajap_LG01	71700001	71800000	7.53916		Aful_LG01	71700001	71800000	6.40939		Aful_LG01	71700001	71800000	5.04439		Aful_LG01	71700001	71800000	4.24793		Ajap_LG01	71700001	71800000	0		Aful_LG02 151938324 151943591 Ajap_LG02 31453184 31458474 color=200,173,196
Ajap_LG01	71800001	71900000	0.32924		Ajap_LG04	71800001	71900000	1		Ajap_LG01	69470000	69650000	0		Ajap_LG01	71800001	71900000	7.25739		Aful_LG01	71800001	71900000	6.2854		Aful_LG01	71800001	71900000	5.24793		Aful_LG01	71800001	71900000	4.58496		Ajap_LG01	71800001	71900000	0		Aful_LG02 151967792 151973499 Ajap_LG02 31424512 31430260 color=200,173,196
Ajap_LG01	71900001	72000000	0.31938		Ajap_LG04	71900001	72000000	0		Ajap_LG01	69670000	70490000	0		Ajap_LG01	71900001	72000000	7.45943		Aful_LG01	71900001	72000000	5.78136		Aful_LG01	71900001	72000000	2.58496		Aful_LG01	71900001	72000000	4.58496		Ajap_LG01	71900001	72000000	0		Aful_LG02 152359602 152365882 Ajap_LG02 31026836 31033099 color=200,173,196
Ajap_LG01	72000001	72100000	0.32134		Ajap_LG04	72000001	72100000	2		Ajap_LG01	70510000	70850000	0		Ajap_LG01	72000001	72100000	7.12928		Aful_LG01	72000001	72100000	6.14975		Aful_LG01	72000001	72100000	4.64386		Aful_LG01	72000001	72100000	4.52356		Ajap_LG01	72000001	72100000	0		Aful_LG02 153012263 153017650 Ajap_LG02 30325805 30331156 color=200,173,196
Ajap_LG01	72100001	72200000	0.30184		Ajap_LG04	72100001	72200000	2		Ajap_LG01	70870000	71730000	0		Ajap_LG01	72100001	72200000	7.57743		Aful_LG01	72100001	72200000	5.67243		Aful_LG01	72100001	72200000	4.16993		Aful_LG01	72100001	72200000	3.58496		Ajap_LG01	72100001	72200000	0		Aful_LG02 153125061 153130506 Ajap_LG02 30213457 30218893 color=200,173,196
Ajap_LG01	72200001	72300000	0.29648		Ajap_LG04	72200001	72300000	0		Ajap_LG01	71750000	71910000	0		Ajap_LG01	72200001	72300000	7.58496		Aful_LG01	72200001	72300000	6.64386		Aful_LG01	72200001	72300000	4.90689		Aful_LG01	72200001	72300000	4.39232		Ajap_LG01	72200001	72300000	0		Aful_LG02 153444364 153449729 Ajap_LG02 29825657 29831002 color=200,173,196
Ajap_LG01	72300001	72400000	0.30439		Ajap_LG04	72300001	72400000	3		Ajap_LG01	71930000	72410000	0		Ajap_LG01	72300001	72400000	7.59246		Aful_LG01	72300001	72400000	6.26679		Aful_LG01	72300001	72400000	4.85798		Aful_LG01	72300001	72400000	4.16993		Ajap_LG01	72300001	72400000	0		Aful_LG02 153718054 153723202 Ajap_LG02 29553933 29559098 color=200,173,196
Ajap_LG01	72400001	72500000	0.29662		Ajap_LG04	72400001	72500000	0		Ajap_LG01	72430000	72830000	0		Ajap_LG01	72400001	72500000	7.75489		Aful_LG01	72400001	72500000	5.49185		Aful_LG01	72400001	72500000	4.08746		Aful_LG01	72400001	72500000	3.70044		Ajap_LG01	72400001	72500000	0		Aful_LG02 154910366 154917855 Ajap_LG02 28315802 28323285 color=200,173,196
Ajap_LG01	72500001	72600000	0.3129		Ajap_LG04	72500001	72600000	0		Ajap_LG01	72850000	73170000	0		Ajap_LG01	72500001	72600000	7.29462		Aful_LG01	72500001	72600000	6.24793		Aful_LG01	72500001	72600000	4.39232		Aful_LG01	72500001	72600000	4.32193		Ajap_LG01	72500001	72600000	0		Aful_LG02 155043064 155048438 Ajap_LG02 28172288 28177650 color=200,173,196
Ajap_LG01	72600001	72700000	0.29286		Ajap_LG04	72600001	72700000	9		Ajap_LG01	73190000	73770000	0		Ajap_LG01	72600001	72700000	7.62936		Aful_LG01	72600001	72700000	5.72792		Aful_LG01	72600001	72700000	4.32193		Aful_LG01	72600001	72700000	4		Ajap_LG01	72600001	72700000	0		Aful_LG02 178823753 178829083 Ajap_LG02 3515809 3521194 color=200,173,196
Ajap_LG01	72700001	72800000	0.29837		Ajap_LG04	72700001	72800000	0		Ajap_LG01	73790000	74150000	0		Ajap_LG01	72700001	72800000	7.57743		Aful_LG01	72700001	72800000	5.58496		Aful_LG01	72700001	72800000	4.32193		Aful_LG01	72700001	72800000	3.32193		Ajap_LG01	72700001	72800000	0		Aful_LG02 179019913 179024957 Ajap_LG02 3313998 3319056 color=200,173,196
Ajap_LG01	72800001	72900000	0.30816		Ajap_LG04	72800001	72900000	5		Ajap_LG01	74170000	74410000	0		Ajap_LG01	72800001	72900000	7.44294		Aful_LG01	72800001	72900000	5.45943		Aful_LG01	72800001	72900000	3.80735		Aful_LG01	72800001	72900000	3.45943		Ajap_LG01	72800001	72900000	0		Aful_LG02 179057651 179066358 Ajap_LG02 3272160 3280895 color=200,173,196
Ajap_LG01	72900001	73000000	0.29235		Ajap_LG04	72900001	73000000	2		Ajap_LG01	74430000	75750000	0		Ajap_LG01	72900001	73000000	7.33092		Aful_LG01	72900001	73000000	6.33985		Aful_LG01	72900001	73000000	4.16993		Aful_LG01	72900001	73000000	5.16993		Ajap_LG01	72900001	73000000	0		Aful_LG02 179179044 179185032 Ajap_LG02 3160234 3166207 color=200,173,196
Ajap_LG01	73000001	73100000	0.30664		Ajap_LG04	73000001	73100000	1		Ajap_LG01	75770000	76550000	0		Ajap_LG01	73000001	73100000	7.56986		Aful_LG01	73000001	73100000	5.93074		Aful_LG01	73000001	73100000	4.75489		Aful_LG01	73000001	73100000	3.58496		Ajap_LG01	73000001	73100000	0		Aful_LG02 179444041 179449298 Ajap_LG02 2886261 2891564 color=200,173,196
Ajap_LG01	73100001	73200000	0.29582		Ajap_LG04	73100001	73200000	0		Ajap_LG01	76570000	76730000	0		Ajap_LG01	73100001	73200000	7.7211		Aful_LG01	73100001	73200000	6.33985		Aful_LG01	73100001	73200000	5.16993		Aful_LG01	73100001	73200000	4.64386		Ajap_LG01	73100001	73200000	0		Aful_LG02 179563307 179569488 Ajap_LG02 2767213 2773519 color=200,173,196
Ajap_LG01	73200001	73300000	0.2895		Ajap_LG04	73200001	73300000	1		Ajap_LG01	76750000	76930000	0		Ajap_LG01	73200001	73300000	7.75489		Aful_LG01	73200001	73300000	5.75489		Aful_LG01	73200001	73300000	4		Aful_LG01	73200001	73300000	4.16993		Ajap_LG01	73200001	73300000	0		Aful_LG02 179762908 179770310 Ajap_LG02 2564738 2572241 color=200,173,196
Ajap_LG01	73300001	73400000	0.30405		Ajap_LG04	73300001	73400000	1		Ajap_LG01	76950000	77570000	0		Ajap_LG01	73300001	73400000	7.82018		Aful_LG01	73300001	73400000	5.64386		Aful_LG01	73300001	73400000	4.24793		Aful_LG01	73300001	73400000	3.80735		Ajap_LG01	73300001	73400000	0		Aful_LG02 179779048 179786828 Ajap_LG02 2548134 2555906 color=200,173,196
Ajap_LG01	73400001	73500000	0.30793		Ajap_LG04	73400001	73500000	3		Ajap_LG01	77590000	77910000	0		Ajap_LG01	73400001	73500000	7.46761		Aful_LG01	73400001	73500000	6.47573		Aful_LG01	73400001	73500000	5		Aful_LG01	73400001	73500000	3.58496		Ajap_LG01	73400001	73500000	0		Aful_LG02 179800786 179806069 Ajap_LG02 2529642 2534982 color=200,173,196
Ajap_LG01	73500001	73600000	0.30107		Ajap_LG04	73500001	73600000	0		Ajap_LG01	77930000	78610000	0		Ajap_LG01	73500001	73600000	7.15987		Aful_LG01	73500001	73600000	5.97728		Aful_LG01	73500001	73600000	4		Aful_LG01	73500001	73600000	4.75489		Ajap_LG01	73500001	73600000	0		Aful_LG02 179850363 179856172 Ajap_LG02 2476356 2482175 color=200,173,196
Ajap_LG01	73600001	73700000	0.30228		Ajap_LG04	73600001	73700000	1		Ajap_LG01	78630000	78970000	0		Ajap_LG01	73600001	73700000	7.49985		Aful_LG01	73600001	73700000	6		Aful_LG01	73600001	73700000	4.39232		Aful_LG01	73600001	73700000	4.39232		Ajap_LG01	73600001	73700000	0		Aful_LG02 179881414 179888824 Ajap_LG02 2443728 2451142 color=200,173,196
Ajap_LG01	73700001	73800000	0.3076		Ajap_LG04	73700001	73800000	0		Ajap_LG01	78990000	79430000	0		Ajap_LG01	73700001	73800000	7.79442		Aful_LG01	73700001	73800000	6.49185		Aful_LG01	73700001	73800000	4.52356		Aful_LG01	73700001	73800000	4.80735		Ajap_LG01	73700001	73800000	0		Aful_LG02 179974318 179979721 Ajap_LG02 2356742 2362151 color=200,173,196
Ajap_LG01	73800001	73900000	0.28544		Ajap_LG04	73800001	73900000	0		Ajap_LG01	79450000	80930000	0		Ajap_LG01	73800001	73900000	7.8392		Aful_LG01	73800001	73900000	6.16993		Aful_LG01	73800001	73900000	4.80735		Aful_LG01	73800001	73900000	4.32193		Ajap_LG01	73800001	73900000	0		Aful_LG02 179989493 179995021 Ajap_LG02 2341390 2346918 color=200,173,196
Ajap_LG01	73900001	74000000	0.29872		Ajap_LG04	73900001	74000000	4		Ajap_LG01	80950000	81590000	0		Ajap_LG01	73900001	74000000	7.5157		Aful_LG01	73900001	74000000	6.24793		Aful_LG01	73900001	74000000	4.24793		Aful_LG01	73900001	74000000	4.58496		Ajap_LG01	73900001	74000000	0		Aful_LG02 180285181 180291160 Ajap_LG02 2005093 2011096 color=200,173,196
Ajap_LG01	74000001	74100000	0.30699		Ajap_LG04	74000001	74100000	2		Ajap_LG01	81610000	81730000	0		Ajap_LG01	74000001	74100000	7.76155		Aful_LG01	74000001	74100000	5.78136		Aful_LG01	74000001	74100000	3.32193		Aful_LG01	74000001	74100000	4.08746		Ajap_LG01	74000001	74100000	0		Aful_LG02 180335355 180340575 Ajap_LG02 1956739 1961966 color=200,173,196
Ajap_LG01	74100001	74200000	0.31724		Ajap_LG04	74100001	74200000	1		Ajap_LG01	81750000	81970000	0		Ajap_LG01	74100001	74200000	7.52356		Aful_LG01	74100001	74200000	6		Aful_LG01	74100001	74200000	4.64386		Aful_LG01	74100001	74200000	3.16993		Ajap_LG01	74100001	74200000	0		Aful_LG02 180350713 180357209 Ajap_LG02 1939732 1946224 color=200,173,196
Ajap_LG01	74200001	74300000	0.309		Ajap_LG04	74200001	74300000	0		Ajap_LG01	81990000	82790000	0		Ajap_LG01	74200001	74300000	7.82018		Aful_LG01	74200001	74300000	6.16993		Aful_LG01	74200001	74300000	4.39232		Aful_LG01	74200001	74300000	4.16993		Ajap_LG01	74200001	74300000	0		Aful_LG02 180369241 180374940 Ajap_LG02 1921811 1927528 color=200,173,196
Ajap_LG01	74300001	74400000	0.31567		Ajap_LG04	74300001	74400000	3		Ajap_LG01	82810000	83070000	0		Ajap_LG01	74300001	74400000	7.53138		Aful_LG01	74300001	74400000	6.53916		Aful_LG01	74300001	74400000	5.20945		Aful_LG01	74300001	74400000	4.16993		Ajap_LG01	74300001	74400000	0		Aful_LG02 180381437 180388504 Ajap_LG02 1908193 1915304 color=200,173,196
Ajap_LG01	74400001	74500000	0.29281		Ajap_LG04	74400001	74500000	0		Ajap_LG01	83090000	83770000	0		Ajap_LG01	74400001	74500000	7.67243		Aful_LG01	74400001	74500000	6.39232		Aful_LG01	74400001	74500000	5.45943		Aful_LG01	74400001	74500000	3.32193		Ajap_LG01	74400001	74500000	0		Aful_LG02 180394398 180400107 Ajap_LG02 1896477 1902264 color=200,173,196
Ajap_LG01	74500001	74600000	0.31315		Ajap_LG04	74500001	74600000	2		Ajap_LG01	83790000	83950000	0		Ajap_LG01	74500001	74600000	7.2384		Aful_LG01	74500001	74600000	4.32193		Aful_LG01	74500001	74600000	3.45943		Aful_LG01	74500001	74600000	1		Ajap_LG01	74500001	74600000	0		Aful_LG02 180452454 180459455 Ajap_LG02 1832086 1839103 color=200,173,196
Ajap_LG01	74600001	74700000	0.30618		Ajap_LG04	74600001	74700000	0		Ajap_LG01	83970000	84370000	0		Ajap_LG01	74600001	74700000	7.45943		Aful_LG01	74600001	74700000	5.75489		Aful_LG01	74600001	74700000	4.75489		Aful_LG01	74600001	74700000	3.58496		Ajap_LG01	74600001	74700000	0		Aful_LG02 180490361 180497009 Ajap_LG02 1798144 1804798 color=200,173,196
Ajap_LG01	74700001	74800000	0.30395		Ajap_LG04	74700001	74800000	1		Ajap_LG01	84390000	84650000	0		Ajap_LG01	74700001	74800000	7.73471		Aful_LG01	74700001	74800000	5.90689		Aful_LG01	74700001	74800000	4.45943		Aful_LG01	74700001	74800000	3.16993		Ajap_LG01	74700001	74800000	0		Aful_LG02 180572537 180579727 Ajap_LG02 1711010 1718265 color=200,173,196
Ajap_LG01	74800001	74900000	0.30159		Ajap_LG04	74800001	74900000	2		Ajap_LG01	84670000	85250000	0		Ajap_LG01	74800001	74900000	7.40939		Aful_LG01	74800001	74900000	5.93074		Aful_LG01	74800001	74900000	4.16993		Aful_LG01	74800001	74900000	3.90689		Ajap_LG01	74800001	74900000	0		Aful_LG02 180661580 180669074 Ajap_LG02 1619232 1626815 color=200,173,196
Ajap_LG01	74900001	75000000	0.31693		Ajap_LG04	74900001	75000000	0		Ajap_LG01	85270000	85510000	0		Ajap_LG01	74900001	75000000	7.49185		Aful_LG01	74900001	75000000	6		Aful_LG01	74900001	75000000	3.45943		Aful_LG01	74900001	75000000	4		Ajap_LG01	74900001	75000000	0		Aful_LG02 180687433 180693574 Ajap_LG02 1594567 1600716 color=200,173,196
Ajap_LG01	75000001	75100000	0.29958		Ajap_LG04	75000001	75100000	0		Ajap_LG01	85530000	85750000	0		Ajap_LG01	75000001	75100000	7.53916		Aful_LG01	75000001	75100000	6.94251		Aful_LG01	75000001	75100000	2.32193		Aful_LG01	75000001	75100000	6.78136		Ajap_LG01	75000001	75100000	0		Aful_LG02 181178416 181185395 Ajap_LG02 1093645 1100663 color=200,173,196
Ajap_LG01	75100001	75200000	0.29852		Ajap_LG04	75100001	75200000	2		Ajap_LG01	85770000	86770000	0		Ajap_LG01	75100001	75200000	7.62205		Aful_LG01	75100001	75200000	7.35755		Aful_LG01	75100001	75200000	3.16993		Aful_LG01	75100001	75200000	7.13955		Ajap_LG01	75100001	75200000	0		Aful_LG02 181191907 181197359 Ajap_LG02 1081344 1086869 color=200,173,196
Ajap_LG01	75200001	75300000	0.28992		Ajap_LG04	75200001	75300000	1		Ajap_LG01	86790000	86950000	0		Ajap_LG01	75200001	75300000	7.49185		Aful_LG01	75200001	75300000	6.55459		Aful_LG01	75200001	75300000	5.45943		Aful_LG01	75200001	75300000	4.39232		Ajap_LG01	75200001	75300000	0		Aful_LG02 181215321 181222054 Ajap_LG02 1056193 1062935 color=200,173,196
Ajap_LG01	75300001	75400000	0.31927		Ajap_LG04	75300001	75400000	2		Ajap_LG01	86970000	87190000	0		Ajap_LG01	75300001	75400000	7.45121		Aful_LG01	75300001	75400000	6.49185		Aful_LG01	75300001	75400000	4.90689		Aful_LG01	75300001	75400000	4.58496		Ajap_LG01	75300001	75400000	0		Aful_LG02 181347003 181353961 Ajap_LG02 889124 896117 color=200,173,196
Ajap_LG01	75400001	75500000	0.29552		Ajap_LG04	75400001	75500000	1		Ajap_LG01	87210000	87330000	0		Ajap_LG01	75400001	75500000	7.32193		Aful_LG01	75400001	75500000	6.32193		Aful_LG01	75400001	75500000	4.80735		Aful_LG01	75400001	75500000	4.16993		Ajap_LG01	75400001	75500000	0		Aful_LG02 181428785 181436373 Ajap_LG02 793890 801488 color=200,173,196
Ajap_LG01	75500001	75600000	0.32425		Ajap_LG04	75500001	75600000	3		Ajap_LG01	87350000	88170000	0		Ajap_LG01	75500001	75600000	7.52356		Aful_LG01	75500001	75600000	6.18982		Aful_LG01	75500001	75600000	4.64386		Aful_LG01	75500001	75600000	4.45943		Ajap_LG01	75500001	75600000	0		Aful_LG02 181505232 181510837 Ajap_LG02 723216 728814 color=200,173,196
Ajap_LG01	75600001	75700000	0.30685		Ajap_LG04	75600001	75700000	5		Ajap_LG01	88190000	88770000	0		Ajap_LG01	75600001	75700000	7.47573		Aful_LG01	75600001	75700000	6.44294		Aful_LG01	75600001	75700000	4.80735		Aful_LG01	75600001	75700000	5.12928		Ajap_LG01	75600001	75700000	0		Aful_LG02 181672841 181677894 Ajap_LG02 537441 542488 color=200,173,196
Ajap_LG01	75700001	75800000	0.31508		Ajap_LG04	75700001	75800000	2		Ajap_LG01	88790000	89070000	0		Ajap_LG01	75700001	75800000	7.59991		Aful_LG01	75700001	75800000	6.47573		Aful_LG01	75700001	75800000	5.32193		Aful_LG01	75700001	75800000	3.45943		Ajap_LG01	75700001	75800000	0		Aful_LG02 181744618 181750326 Ajap_LG02 472950 478658 color=200,173,196
Ajap_LG01	75800001	75900000	0.30875		Ajap_LG04	75800001	75900000	3		Ajap_LG01	89090000	89430000	0		Ajap_LG01	75800001	75900000	7.36632		Aful_LG01	75800001	75900000	6.20945		Aful_LG01	75800001	75900000	5.45943		Aful_LG01	75800001	75900000	2.58496		Ajap_LG01	75800001	75900000	0		Aful_LG02 181771094 181780141 Ajap_LG02 445485 454514 color=200,173,196
Ajap_LG01	75900001	76000000	0.3257		Ajap_LG04	75900001	76000000	1		Ajap_LG01	89450000	90450000	0		Ajap_LG01	75900001	76000000	7.17991		Aful_LG01	75900001	76000000	5.88264		Aful_LG01	75900001	76000000	4.08746		Aful_LG01	75900001	76000000	4.08746		Ajap_LG01	75900001	76000000	0		Aful_LG02 181937909 181943207 Ajap_LG02 281087 286384 color=200,173,196
Ajap_LG01	76000001	76100000	0.30614		Ajap_LG04	76000001	76100000	2		Ajap_LG01	90470000	91350000	0		Ajap_LG01	76000001	76100000	7.7211		Aful_LG01	76000001	76100000	6.45943		Aful_LG01	76000001	76100000	5.32193		Aful_LG01	76000001	76100000	4.24793		Ajap_LG01	76000001	76100000	0		Aful_LG02 41491104 41500287 Ajap_LG04 103912773 103921948 color=200,173,196
Ajap_LG01	76100001	76200000	0.30572		Ajap_LG04	76100001	76200000	0		Ajap_LG01	91370000	91670000	0		Ajap_LG01	76100001	76200000	7.33985		Aful_LG01	76100001	76200000	6.18982		Aful_LG01	76100001	76200000	4.45943		Aful_LG01	76100001	76200000	4.39232		Ajap_LG01	76100001	76200000	0		Aful_LG02 89743596 89749608 Ajap_LG04 151803722 151809745 color=200,173,196
Ajap_LG01	76200001	76300000	0.2915		Ajap_LG04	76200001	76300000	0		Ajap_LG01	91690000	91850000	0		Ajap_LG01	76200001	76300000	7.93074		Aful_LG01	76200001	76300000	6.58496		Aful_LG01	76200001	76300000	5.16993		Aful_LG01	76200001	76300000	4.85798		Ajap_LG01	76200001	76300000	0		Aful_LG02 107288307 107295244 Ajap_LG04 30639537 30646410 color=200,173,196
Ajap_LG01	76300001	76400000	0.30937		Ajap_LG04	76300001	76400000	2		Ajap_LG01	91870000	92070000	0		Ajap_LG01	76300001	76400000	7.63662		Aful_LG01	76300001	76400000	6		Aful_LG01	76300001	76400000	4.08746		Aful_LG01	76300001	76400000	4.39232		Ajap_LG01	76300001	76400000	0		Aful_LG02 146447467 146453323 Ajap_LG04 103915277 103921147 color=200,173,196
Ajap_LG01	76400001	76500000	0.32334		Ajap_LG04	76400001	76500000	2		Ajap_LG01	92090000	93390000	0		Ajap_LG01	76400001	76500000	7.49185		Aful_LG01	76400001	76500000	6.16993		Aful_LG01	76400001	76500000	4.52356		Aful_LG01	76400001	76500000	4.24793		Ajap_LG01	76400001	76500000	0		Aful_LG02 112959302 112964976 Ajap_LG05 62400484 62406158 color=200,173,196
Ajap_LG01	76500001	76600000	0.33187		Ajap_LG04	76500001	76600000	2		Ajap_LG01	93410000	95910000	0		Ajap_LG01	76500001	76600000	7.59246		Aful_LG01	76500001	76600000	6.02237		Aful_LG01	76500001	76600000	5.24793		Aful_LG01	76500001	76600000	3.16993		Ajap_LG01	76500001	76600000	0		Aful_LG03 45594129 45600321 Ajap_LG01 58456294 58462460 color=147,181,207
Ajap_LG01	76600001	76700000	0.29439		Ajap_LG04	76600001	76700000	0		Ajap_LG01	95930000	96530000	0		Ajap_LG01	76600001	76700000	7.54689		Aful_LG01	76600001	76700000	6.22882		Aful_LG01	76600001	76700000	4.85798		Aful_LG01	76600001	76700000	4.75489		Ajap_LG01	76600001	76700000	0		Aful_LG03 89259661 89265151 Ajap_LG01 52012507 52017984 color=147,181,207
Ajap_LG01	76700001	76800000	0.3394		Ajap_LG04	76700001	76800000	1		Ajap_LG01	96550000	97810000	0		Ajap_LG01	76700001	76800000	7.64386		Aful_LG01	76700001	76800000	6.08746		Aful_LG01	76700001	76800000	4		Aful_LG01	76700001	76800000	5.24793		Ajap_LG01	76700001	76800000	0		Aful_LG03 109968579 109975371 Ajap_LG01 119562381 119569148 color=147,181,207
Ajap_LG01	76800001	76900000	0.30781		Ajap_LG04	76800001	76900000	0		Ajap_LG01	97830000	98010000	0		Ajap_LG01	76800001	76900000	7.44294		Aful_LG01	76800001	76900000	6.24793		Aful_LG01	76800001	76900000	4.52356		Aful_LG01	76800001	76900000	5		Ajap_LG01	76800001	76900000	0		Aful_LG03 35224672 35229675 Ajap_LG01 203763712 203768692 color=147,181,207
Ajap_LG01	76900001	77000000	0.31393		Ajap_LG04	76900001	77000000	0		Ajap_LG01	98030000	98210000	0		Ajap_LG01	76900001	77000000	7.17991		Aful_LG01	76900001	77000000	5.72792		Aful_LG01	76900001	77000000	4.24793		Aful_LG01	76900001	77000000	3.70044		Ajap_LG01	76900001	77000000	0		Aful_LG03 32898536 32903770 Ajap_LG02 86233852 86239088 color=147,181,207
Ajap_LG01	77000001	77100000	0.29968		Ajap_LG04	77000001	77100000	2		Ajap_LG01	98230000	98950000	0		Ajap_LG01	77000001	77100000	7.87652		Aful_LG01	77000001	77100000	5.9542		Aful_LG01	77000001	77100000	4.45943		Aful_LG01	77000001	77100000	4		Ajap_LG01	77000001	77100000	0		Aful_LG03 772619 779577 Ajap_LG03 919749 926699 color=147,181,207
Ajap_LG01	77100001	77200000	0.32221		Ajap_LG04	77100001	77200000	1		Ajap_LG01	98970000	100470000	0		Ajap_LG01	77100001	77200000	7.54689		Aful_LG01	77100001	77200000	6.06609		Aful_LG01	77100001	77200000	4.08746		Aful_LG01	77100001	77200000	4.16993		Ajap_LG01	77100001	77200000	0		Aful_LG03 782672 787976 Ajap_LG03 929793 935128 color=147,181,207
Ajap_LG01	77200001	77300000	0.31846		Ajap_LG04	77200001	77300000	1		Ajap_LG01	100490000	100690000	0		Ajap_LG01	77200001	77300000	7.26679		Aful_LG01	77200001	77300000	6.12928		Aful_LG01	77200001	77300000	4.85798		Aful_LG01	77200001	77300000	4.16993		Ajap_LG01	77200001	77300000	0		Aful_LG03 1007875 1012901 Ajap_LG03 1173277 1178292 color=147,181,207
Ajap_LG01	77300001	77400000	0.29303		Ajap_LG04	77300001	77400000	1		Ajap_LG01	100710000	101450000	0		Ajap_LG01	77300001	77400000	7.44294		Aful_LG01	77300001	77400000	5.90689		Aful_LG01	77300001	77400000	4.16993		Aful_LG01	77300001	77400000	3.70044		Ajap_LG01	77300001	77400000	0		Aful_LG03 1499930 1505662 Ajap_LG03 1658881 1664639 color=147,181,207
Ajap_LG01	77400001	77500000	0.27417		Ajap_LG04	77400001	77500000	1		Ajap_LG01	101470000	101830000	0		Ajap_LG01	77400001	77500000	7.52356		Aful_LG01	77400001	77500000	6.12928		Aful_LG01	77400001	77500000	4.85798		Aful_LG01	77400001	77500000	3		Ajap_LG01	77400001	77500000	0		Aful_LG03 1636960 1643671 Ajap_LG03 1803718 1810432 color=147,181,207
Ajap_LG01	77500001	77600000	0.31545		Ajap_LG04	77500001	77600000	3		Ajap_LG01	101850000	102010000	0		Ajap_LG01	77500001	77600000	7.33985		Aful_LG01	77500001	77600000	6.20945		Aful_LG01	77500001	77600000	5.20945		Aful_LG01	77500001	77600000	3.45943		Ajap_LG01	77500001	77600000	0		Aful_LG03 2096827 2102303 Ajap_LG03 2314424 2319906 color=147,181,207
Ajap_LG01	77600001	77700000	0.29475		Ajap_LG04	77600001	77700000	0		Ajap_LG01	102030000	103230000	0		Ajap_LG01	77600001	77700000	7.29462		Aful_LG01	77600001	77700000	5.75489		Aful_LG01	77600001	77700000	4		Aful_LG01	77600001	77700000	4.24793		Ajap_LG01	77600001	77700000	0		Aful_LG03 2187431 2192559 Ajap_LG03 2405141 2410298 color=147,181,207
Ajap_LG01	77700001	77800000	0.33255		Ajap_LG04	77700001	77800000	2		Ajap_LG01	103250000	103490000	0		Ajap_LG01	77700001	77800000	7.62936		Aful_LG01	77700001	77800000	5.93074		Aful_LG01	77700001	77800000	4.58496		Aful_LG01	77700001	77800000	4		Ajap_LG01	77700001	77800000	0		Aful_LG03 2250273 2255919 Ajap_LG03 2470887 2476534 color=147,181,207
Ajap_LG01	77800001	77900000	0.32363		Ajap_LG04	77800001	77900000	0		Ajap_LG01	103510000	104250000	0		Ajap_LG01	77800001	77900000	7.77479		Aful_LG01	77800001	77900000	5.93074		Aful_LG01	77800001	77900000	5		Aful_LG01	77800001	77900000	3.58496		Ajap_LG01	77800001	77900000	0		Aful_LG03 2259373 2265663 Ajap_LG03 2479983 2486272 color=147,181,207
Ajap_LG01	77900001	78000000	0.30305		Ajap_LG04	77900001	78000000	1		Ajap_LG01	104270000	104610000	0		Ajap_LG01	77900001	78000000	7.62205		Aful_LG01	77900001	78000000	5.90689		Aful_LG01	77900001	78000000	4.64386		Aful_LG01	77900001	78000000	4.16993		Ajap_LG01	77900001	78000000	0		Aful_LG03 2549638 2557423 Ajap_LG03 2791018 2798793 color=147,181,207
Ajap_LG01	78000001	78100000	0.32276		Ajap_LG04	78000001	78100000	1		Ajap_LG01	104630000	106810000	0		Ajap_LG01	78000001	78100000	7.57743		Aful_LG01	78000001	78100000	5.61471		Aful_LG01	78000001	78100000	4.64386		Aful_LG01	78000001	78100000	1.58496		Ajap_LG01	78000001	78100000	0		Aful_LG03 2612334 2617416 Ajap_LG03 2856564 2861601 color=147,181,207
Ajap_LG01	78100001	78200000	0.32355		Ajap_LG04	78100001	78200000	2		Ajap_LG01	106830000	107470000	0		Ajap_LG01	78100001	78200000	7.16993		Aful_LG01	78100001	78200000	6.02237		Aful_LG01	78100001	78200000	4.32193		Aful_LG01	78100001	78200000	3.70044		Ajap_LG01	78100001	78200000	0		Aful_LG03 2742306 2747454 Ajap_LG03 2976171 2981343 color=147,181,207
Ajap_LG01	78200001	78300000	0.29124		Ajap_LG04	78200001	78300000	1		Ajap_LG01	107490000	107930000	0		Ajap_LG01	78200001	78300000	7.78136		Aful_LG01	78200001	78300000	6.58496		Aful_LG01	78200001	78300000	5.04439		Aful_LG01	78200001	78300000	4.9542		Ajap_LG01	78200001	78300000	0		Aful_LG03 2751947 2759794 Ajap_LG03 2986055 2993963 color=147,181,207
Ajap_LG01	78300001	78400000	0.30972		Ajap_LG04	78300001	78400000	2		Ajap_LG01	107950000	108470000	0		Ajap_LG01	78300001	78400000	7.37504		Aful_LG01	78300001	78400000	6.08746		Aful_LG01	78300001	78400000	4.64386		Aful_LG01	78300001	78400000	3.70044		Ajap_LG01	78300001	78400000	0		Aful_LG03 2812054 2819394 Ajap_LG03 3047464 3054918 color=147,181,207
Ajap_LG01	78400001	78500000	0.337		Ajap_LG04	78400001	78500000	2		Ajap_LG01	108490000	109670000	0		Ajap_LG01	78400001	78500000	7.33985		Aful_LG01	78400001	78500000	5.55459		Aful_LG01	78400001	78500000	3.80735		Aful_LG01	78400001	78500000	3.58496		Ajap_LG01	78400001	78500000	0		Aful_LG03 3026832 3032597 Ajap_LG03 3270965 3276800 color=147,181,207
Ajap_LG01	78500001	78600000	0.29729		Ajap_LG04	78500001	78600000	1		Ajap_LG01	109690000	110450000	0		Ajap_LG01	78500001	78600000	7.56224		Aful_LG01	78500001	78600000	6		Aful_LG01	78500001	78600000	5		Aful_LG01	78500001	78600000	3.58496		Ajap_LG01	78500001	78600000	0		Aful_LG03 3032598 3037651 Ajap_LG03 3276801 3281870 color=147,181,207
Ajap_LG01	78600001	78700000	0.32614		Ajap_LG04	78600001	78700000	1		Ajap_LG01	110470000	110790000	0		Ajap_LG01	78600001	78700000	7.58496		Aful_LG01	78600001	78700000	6.2854		Aful_LG01	78600001	78700000	4.9542		Aful_LG01	78600001	78700000	4.52356		Ajap_LG01	78600001	78700000	0		Aful_LG03 3192432 3197606 Ajap_LG03 3440346 3445501 color=147,181,207
Ajap_LG01	78700001	78800000	0.29801		Ajap_LG04	78700001	78800000	1		Ajap_LG01	110810000	111090000	0		Ajap_LG01	78700001	78800000	7.37504		Aful_LG01	78700001	78800000	6.45943		Aful_LG01	78700001	78800000	5.24793		Aful_LG01	78700001	78800000	3.70044		Ajap_LG01	78700001	78800000	0		Aful_LG03 3203682 3208814 Ajap_LG03 3451566 3456733 color=147,181,207
Ajap_LG01	78800001	78900000	0.29463		Ajap_LG04	78800001	78900000	1		Ajap_LG01	111110000	112870000	0		Ajap_LG01	78800001	78900000	7.35755		Aful_LG01	78800001	78900000	5.61471		Aful_LG01	78800001	78900000	4.16993		Aful_LG01	78800001	78900000	3.45943		Ajap_LG01	78800001	78900000	0		Aful_LG03 3266461 3272059 Ajap_LG03 3510273 3515916 color=147,181,207
Ajap_LG01	78900001	79000000	0.30221		Ajap_LG04	78900001	79000000	1		Ajap_LG01	112890000	113250000	0		Ajap_LG01	78900001	79000000	7.19967		Aful_LG01	78900001	79000000	5.88264		Aful_LG01	78900001	79000000	4.45943		Aful_LG01	78900001	79000000	3.32193		Ajap_LG01	78900001	79000000	0		Aful_LG03 3316714 3322146 Ajap_LG03 3558473 3563973 color=147,181,207
Ajap_LG01	79000001	79100000	0.30807		Ajap_LG04	79000001	79100000	0		Ajap_LG01	113270000	116890000	0		Ajap_LG01	79000001	79100000	7.2384		Aful_LG01	79000001	79100000	5.70044		Aful_LG01	79000001	79100000	4.39232		Aful_LG01	79000001	79100000	2.32193		Ajap_LG01	79000001	79100000	0		Aful_LG03 3562072 3568284 Ajap_LG03 3815338 3821568 color=147,181,207
Ajap_LG01	79100001	79200000	0.29878		Ajap_LG04	79100001	79200000	1		Ajap_LG01	116910000	117470000	0		Ajap_LG01	79100001	79200000	7.53916		Aful_LG01	79100001	79200000	6.39232		Aful_LG01	79100001	79200000	5.35755		Aful_LG01	79100001	79200000	4.52356		Ajap_LG01	79100001	79200000	0		Aful_LG03 3575420 3582051 Ajap_LG03 3828696 3835333 color=147,181,207
Ajap_LG01	79200001	79300000	0.29088		Ajap_LG04	79200001	79300000	2		Ajap_LG01	117490000	118130000	0		Ajap_LG01	79200001	79300000	6.98868		Aful_LG01	79200001	79300000	6.39232		Aful_LG01	79200001	79300000	4.75489		Aful_LG01	79200001	79300000	4.9542		Ajap_LG01	79200001	79300000	0		Aful_LG03 3627191 3633470 Ajap_LG03 3880821 3887130 color=147,181,207
Ajap_LG01	79300001	79400000	0.31469		Ajap_LG04	79300001	79400000	0		Ajap_LG01	118150000	118690000	0		Ajap_LG01	79300001	79400000	7.50779		Aful_LG01	79300001	79400000	5.75489		Aful_LG01	79300001	79400000	4.75489		Aful_LG01	79300001	79400000	3.32193		Ajap_LG01	79300001	79400000	0		Aful_LG03 3913288 3919231 Ajap_LG03 4171985 4177920 color=147,181,207
Ajap_LG01	79400001	79500000	0.29846		Ajap_LG04	79400001	79500000	0		Ajap_LG01	118710000	118910000	0		Ajap_LG01	79400001	79500000	7.70736		Aful_LG01	79400001	79500000	6.08746		Aful_LG01	79400001	79500000	5.04439		Aful_LG01	79400001	79500000	3.32193		Ajap_LG01	79400001	79500000	0		Aful_LG03 4404903 4411248 Ajap_LG03 4820175 4826589 color=147,181,207
Ajap_LG01	79500001	79600000	0.28531		Ajap_LG04	79500001	79600000	1		Ajap_LG01	118930000	119710000	0		Ajap_LG01	79500001	79600000	8.07682		Aful_LG01	79500001	79600000	6.08746		Aful_LG01	79500001	79600000	4.52356		Aful_LG01	79500001	79600000	3.80735		Ajap_LG01	79500001	79600000	0		Aful_LG03 4486537 4492373 Ajap_LG03 4907127 4912958 color=147,181,207
Ajap_LG01	79600001	79700000	0.30308		Ajap_LG04	79600001	79700000	1		Ajap_LG01	119730000	120430000	0		Ajap_LG01	79600001	79700000	7.5157		Aful_LG01	79600001	79700000	5.55459		Aful_LG01	79600001	79700000	4.90689		Aful_LG01	79600001	79700000	3		Ajap_LG01	79600001	79700000	0		Aful_LG03 4585188 4590484 Ajap_LG03 5005403 5010694 color=147,181,207
Ajap_LG01	79700001	79800000	0.30687		Ajap_LG04	79700001	79800000	2		Ajap_LG01	120450000	121250000	0		Ajap_LG01	79700001	79800000	7.5157		Aful_LG01	79700001	79800000	6.02237		Aful_LG01	79700001	79800000	4.80735		Aful_LG01	79700001	79800000	3.58496		Ajap_LG01	79700001	79800000	0		Aful_LG03 5042421 5048372 Ajap_LG03 5550081 5556060 color=147,181,207
Ajap_LG01	79800001	79900000	0.32285		Ajap_LG04	79800001	79900000	2		Ajap_LG01	121270000	121810000	0		Ajap_LG01	79800001	79900000	7.61471		Aful_LG01	79800001	79900000	6.26679		Aful_LG01	79800001	79900000	4.90689		Aful_LG01	79800001	79900000	4.64386		Ajap_LG01	79800001	79900000	0		Aful_LG03 5060972 5066881 Ajap_LG03 5568744 5574656 color=147,181,207
Ajap_LG01	79900001	80000000	0.29562		Ajap_LG04	79900001	80000000	3		Ajap_LG01	121830000	122910000	0		Ajap_LG01	79900001	80000000	7.69349		Aful_LG01	79900001	80000000	5.32193		Aful_LG01	79900001	80000000	3.58496		Aful_LG01	79900001	80000000	3.90689		Ajap_LG01	79900001	80000000	0		Aful_LG03 5080432 5086952 Ajap_LG03 5591636 5598173 color=147,181,207
Ajap_LG01	80000001	80100000	0.3234		Ajap_LG04	80000001	80100000	3		Ajap_LG01	122930000	123190000	0		Ajap_LG01	80000001	80100000	7.50779		Aful_LG01	80000001	80100000	6.53916		Aful_LG01	80000001	80100000	5.2854		Aful_LG01	80000001	80100000	4.39232		Ajap_LG01	80000001	80100000	0		Aful_LG03 5094646 5100176 Ajap_LG03 5605928 5611520 color=147,181,207
Ajap_LG01	80100001	80200000	0.30344		Ajap_LG04	80100001	80200000	1		Ajap_LG01	123210000	124110000	0		Ajap_LG01	80100001	80200000	7.47573		Aful_LG01	80100001	80200000	6.20945		Aful_LG01	80100001	80200000	4.75489		Aful_LG01	80100001	80200000	3.80735		Ajap_LG01	80100001	80200000	0		Aful_LG03 5386627 5394692 Ajap_LG03 5918824 5926912 color=147,181,207
Ajap_LG01	80200001	80300000	0.30422		Ajap_LG04	80200001	80300000	4		Ajap_LG01	124130000	124630000	0		Ajap_LG01	80200001	80300000	7.33985		Aful_LG01	80200001	80300000	6.24793		Aful_LG01	80200001	80300000	5.20945		Aful_LG01	80200001	80300000	3.32193		Ajap_LG01	80200001	80300000	0		Aful_LG03 5666420 5674600 Ajap_LG03 6238209 6246400 color=147,181,207
Ajap_LG01	80300001	80400000	0.33008		Ajap_LG04	80300001	80400000	4		Ajap_LG01	124650000	126270000	0		Ajap_LG01	80300001	80400000	7.30378		Aful_LG01	80300001	80400000	5.72792		Aful_LG01	80300001	80400000	4.58496		Aful_LG01	80300001	80400000	2.80735		Ajap_LG01	80300001	80400000	0		Aful_LG03 5686708 5693690 Ajap_LG03 6258689 6265696 color=147,181,207
Ajap_LG01	80400001	80500000	0.3045		Ajap_LG04	80400001	80500000	1		Ajap_LG01	126290000	127050000	0		Ajap_LG01	80400001	80500000	7.70736		Aful_LG01	80400001	80500000	6.14975		Aful_LG01	80400001	80500000	4.52356		Aful_LG01	80400001	80500000	4.75489		Ajap_LG01	80400001	80500000	0		Aful_LG03 6020891 6028043 Ajap_LG03 6599700 6606848 color=147,181,207
Ajap_LG01	80500001	80600000	0.32926		Ajap_LG04	80500001	80600000	1		Ajap_LG01	127070000	127250000	0		Ajap_LG01	80500001	80600000	6.89482		Aful_LG01	80500001	80600000	6.20945		Aful_LG01	80500001	80600000	4.32193		Aful_LG01	80500001	80600000	4.45943		Ajap_LG01	80500001	80600000	0		Aful_LG03 7356678 7361700 Ajap_LG03 7954433 7959425 color=147,181,207
Ajap_LG01	80600001	80700000	0.33895		Ajap_LG04	80600001	80700000	1		Ajap_LG01	127270000	129910000	0		Ajap_LG01	80600001	80700000	7.20945		Aful_LG01	80600001	80700000	5.42626		Aful_LG01	80600001	80700000	4.16993		Aful_LG01	80600001	80700000	3.58496		Ajap_LG01	80600001	80700000	0		Aful_LG03 7380543 7386155 Ajap_LG03 7977324 7983046 color=147,181,207
Ajap_LG01	80700001	80800000	0.31075		Ajap_LG04	80700001	80800000	3		Ajap_LG01	129930000	130110000	0		Ajap_LG01	80700001	80800000	6.96578		Aful_LG01	80700001	80800000	6.16993		Aful_LG01	80700001	80800000	5.12928		Aful_LG01	80700001	80800000	4.39232		Ajap_LG01	80700001	80800000	0		Aful_LG03 7485433 7490588 Ajap_LG03 8092631 8097792 color=147,181,207
Ajap_LG01	80800001	80900000	0.32822		Ajap_LG04	80800001	80900000	0		Ajap_LG01	130130000	131070000	0		Ajap_LG01	80800001	80900000	7.56224		Aful_LG01	80800001	80900000	5.93074		Aful_LG01	80800001	80900000	4.39232		Aful_LG01	80800001	80900000	3.45943		Ajap_LG01	80800001	80900000	0		Aful_LG03 7845998 7851824 Ajap_LG03 8491009 8496868 color=147,181,207
Ajap_LG01	80900001	81000000	0.32708		Ajap_LG04	80900001	81000000	3		Ajap_LG01	131090000	131530000	0		Ajap_LG01	80900001	81000000	7.5157		Aful_LG01	80900001	81000000	6.08746		Aful_LG01	80900001	81000000	4.90689		Aful_LG01	80900001	81000000	3.90689		Ajap_LG01	80900001	81000000	0		Aful_LG03 7883752 7888991 Ajap_LG03 8543952 8549202 color=147,181,207
Ajap_LG01	81000001	81100000	0.29881		Ajap_LG04	81000001	81100000	1		Ajap_LG01	131550000	133050000	0		Ajap_LG01	81000001	81100000	7.12928		Aful_LG01	81000001	81100000	6.59991		Aful_LG01	81000001	81100000	5.04439		Aful_LG01	81000001	81100000	4.9542		Ajap_LG01	81000001	81100000	0		Aful_LG03 8073200 8081201 Ajap_LG03 8772203 8780163 color=147,181,207
Ajap_LG01	81100001	81200000	0.29232		Ajap_LG04	81100001	81200000	0		Ajap_LG01	133070000	134310000	0		Ajap_LG01	81100001	81200000	7.53138		Aful_LG01	81100001	81200000	5.55459		Aful_LG01	81100001	81200000	4.45943		Aful_LG01	81100001	81200000	4.08746		Ajap_LG01	81100001	81200000	0		Aful_LG03 8110728 8116590 Ajap_LG03 8816821 8822697 color=147,181,207
Ajap_LG01	81200001	81300000	0.29371		Ajap_LG04	81200001	81300000	1		Ajap_LG01	134330000	134810000	0		Ajap_LG01	81200001	81300000	7.50779		Aful_LG01	81200001	81300000	5.88264		Aful_LG01	81200001	81300000	4		Aful_LG01	81200001	81300000	3.32193		Ajap_LG01	81200001	81300000	0		Aful_LG03 8213441 8218509 Ajap_LG03 8909562 8914629 color=147,181,207
Ajap_LG01	81300001	81400000	0.31293		Ajap_LG04	81300001	81400000	1		Ajap_LG01	134830000	135010000	0		Ajap_LG01	81300001	81400000	7.35755		Aful_LG01	81300001	81400000	5.97728		Aful_LG01	81300001	81400000	4.90689		Aful_LG01	81300001	81400000	3.32193		Ajap_LG01	81300001	81400000	0		Aful_LG03 8255491 8262659 Ajap_LG03 8962049 8969260 color=147,181,207
Ajap_LG01	81400001	81500000	0.30503		Ajap_LG04	81400001	81500000	1		Ajap_LG01	135030000	135230000	0		Ajap_LG01	81400001	81500000	7.05528		Aful_LG01	81400001	81500000	5.2854		Aful_LG01	81400001	81500000	4.08746		Aful_LG01	81400001	81500000	3		Ajap_LG01	81400001	81500000	0		Aful_LG03 8372809 8391403 Ajap_LG03 9082708 9101312 color=147,181,207
Ajap_LG01	81500001	81600000	0.29643		Ajap_LG04	81500001	81600000	1		Ajap_LG01	135250000	135470000	0		Ajap_LG01	81500001	81600000	7.67243		Aful_LG01	81500001	81600000	6.44294		Aful_LG01	81500001	81600000	5.20945		Aful_LG01	81500001	81600000	4.16993		Ajap_LG01	81500001	81600000	0		Aful_LG03 8393979 8399552 Ajap_LG03 9103910 9109504 color=147,181,207
Ajap_LG01	81600001	81700000	0.31685		Ajap_LG04	81600001	81700000	2		Ajap_LG01	135490000	136210000	0		Ajap_LG01	81600001	81700000	7.8009		Aful_LG01	81600001	81700000	5.85798		Aful_LG01	81600001	81700000	4.58496		Aful_LG01	81600001	81700000	4.08746		Ajap_LG01	81600001	81700000	0		Aful_LG03 8400363 8407383 Ajap_LG03 9110312 9117333 color=147,181,207
Ajap_LG01	81700001	81800000	0.2989		Ajap_LG04	81700001	81800000	2		Ajap_LG01	136230000	136490000	0		Ajap_LG01	81700001	81800000	7.70736		Aful_LG01	81700001	81800000	5.80735		Aful_LG01	81700001	81800000	4.39232		Aful_LG01	81700001	81800000	3.58496		Ajap_LG01	81700001	81800000	0		Aful_LG03 8491009 8496703 Ajap_LG03 9198857 9204512 color=147,181,207
Ajap_LG01	81800001	81900000	0.29726		Ajap_LG04	81800001	81900000	2		Ajap_LG01	136510000	136710000	0		Ajap_LG01	81800001	81900000	7.45943		Aful_LG01	81800001	81900000	6.26679		Aful_LG01	81800001	81900000	5.04439		Aful_LG01	81800001	81900000	4.16993		Ajap_LG01	81800001	81900000	0		Aful_LG03 8629001 8634959 Ajap_LG03 9330997 9336939 color=147,181,207
Ajap_LG01	81900001	82000000	0.29923		Ajap_LG04	81900001	82000000	1		Ajap_LG01	136730000	138210000	0		Ajap_LG01	81900001	82000000	7.45121		Aful_LG01	81900001	82000000	5.85798		Aful_LG01	81900001	82000000	4.85798		Aful_LG01	81900001	82000000	3.45943		Ajap_LG01	81900001	82000000	0		Aful_LG03 8707472 8713188 Ajap_LG03 9412139 9417852 color=147,181,207
Ajap_LG01	82000001	82100000	0.30054		Ajap_LG04	82000001	82100000	1		Ajap_LG01	138230000	138710000	0		Ajap_LG01	82000001	82100000	7.64386		Aful_LG01	82000001	82100000	6.12928		Aful_LG01	82000001	82100000	4		Aful_LG01	82000001	82100000	4.32193		Ajap_LG01	82000001	82100000	0		Aful_LG03 8858389 8864310 Ajap_LG03 9573131 9579052 color=147,181,207
Ajap_LG01	82100001	82200000	0.29181		Ajap_LG04	82100001	82200000	0		Ajap_LG01	138730000	141750000	0		Ajap_LG01	82100001	82200000	7.71425		Aful_LG01	82100001	82200000	6.58496		Aful_LG01	82100001	82200000	4.58496		Aful_LG01	82100001	82200000	4.39232		Ajap_LG01	82100001	82200000	0		Aful_LG03 9199543 9204906 Ajap_LG03 9901182 9906584 color=147,181,207
Ajap_LG01	82200001	82300000	0.32115		Ajap_LG04	82200001	82300000	2		Ajap_LG01	141770000	142670000	0		Ajap_LG01	82200001	82300000	7.74147		Aful_LG01	82200001	82300000	5.80735		Aful_LG01	82200001	82300000	4.64386		Aful_LG01	82200001	82300000	3.32193		Ajap_LG01	82200001	82300000	0		Aful_LG03 90971137 90976262 Ajap_LG03 132502413 132507566 color=147,181,207
Ajap_LG01	82300001	82400000	0.28762		Ajap_LG04	82300001	82400000	2		Ajap_LG01	142690000	143790000	0		Ajap_LG01	82300001	82400000	7.63662		Aful_LG01	82300001	82400000	5.75489		Aful_LG01	82300001	82400000	4.39232		Aful_LG01	82300001	82400000	3		Ajap_LG01	82300001	82400000	0		Aful_LG03 95531458 95536752 Ajap_LG03 172376065 172381331 color=147,181,207
Ajap_LG01	82400001	82500000	0.32177		Ajap_LG04	82400001	82500000	0		Ajap_LG01	143810000	143930000	0		Ajap_LG01	82400001	82500000	7.62936		Aful_LG01	82400001	82500000	6.10852		Aful_LG01	82400001	82500000	5.04439		Aful_LG01	82400001	82500000	4.16993		Ajap_LG01	82400001	82500000	0		Aful_LG03 138404921 138409983 Ajap_LG03 41224702 41229774 color=147,181,207
Ajap_LG01	82500001	82600000	0.29802		Ajap_LG04	82500001	82600000	0		Ajap_LG01	143950000	144430000	0		Ajap_LG01	82500001	82600000	7.62936		Aful_LG01	82500001	82600000	6.14975		Aful_LG01	82500001	82600000	5.32193		Aful_LG01	82500001	82600000	3.90689		Ajap_LG01	82500001	82600000	0		Aful_LG03 149399471 149405298 Ajap_LG03 152142679 152148449 color=147,181,207
Ajap_LG01	82600001	82700000	0.30036		Ajap_LG04	82600001	82700000	0		Ajap_LG01	144450000	144990000	0		Ajap_LG01	82600001	82700000	7.27612		Aful_LG01	82600001	82700000	5.9542		Aful_LG01	82600001	82700000	4.39232		Aful_LG01	82600001	82700000	3.90689		Ajap_LG01	82600001	82700000	0		Aful_LG03 166387006 166393788 Ajap_LG03 166078427 166085196 color=147,181,207
Ajap_LG01	82700001	82800000	0.32035		Ajap_LG04	82700001	82800000	2		Ajap_LG01	145010000	145790000	0		Ajap_LG01	82700001	82800000	7.24793		Aful_LG01	82700001	82800000	6.90689		Aful_LG01	82700001	82800000	6.06609		Aful_LG01	82700001	82800000	4.52356		Ajap_LG01	82700001	82800000	0		Aful_LG03 167047261 167054403 Ajap_LG03 166859543 166866677 color=147,181,207
Ajap_LG01	82800001	82900000	0.31277		Ajap_LG04	82800001	82900000	1		Ajap_LG01	145810000	146370000	0		Ajap_LG01	82800001	82900000	7.42626		Aful_LG01	82800001	82900000	5.88264		Aful_LG01	82800001	82900000	4.39232		Aful_LG01	82800001	82900000	3.90689		Ajap_LG01	82800001	82900000	0		Aful_LG03 167223075 167229736 Ajap_LG03 167074272 167080923 color=147,181,207
Ajap_LG01	82900001	83000000	0.30428		Ajap_LG04	82900001	83000000	1		Ajap_LG01	146390000	147110000	0		Ajap_LG01	82900001	83000000	7.30378		Aful_LG01	82900001	83000000	5.93074		Aful_LG01	82900001	83000000	4.58496		Aful_LG01	82900001	83000000	3.45943		Ajap_LG01	82900001	83000000	0		Aful_LG03 167369132 167374249 Ajap_LG03 167227872 167232970 color=147,181,207
Ajap_LG01	83000001	83100000	0.32239		Ajap_LG04	83000001	83100000	2		Ajap_LG01	147130000	147290000	0		Ajap_LG01	83000001	83100000	7.29462		Aful_LG01	83000001	83100000	5.9542		Aful_LG01	83000001	83100000	4.70044		Aful_LG01	83000001	83100000	4.58496		Ajap_LG01	83000001	83100000	0		Aful_LG03 167384988 167391281 Ajap_LG03 167243777 167250110 color=147,181,207
Ajap_LG01	83100001	83200000	0.30408		Ajap_LG04	83100001	83200000	1		Ajap_LG01	147310000	147550000	0		Ajap_LG01	83100001	83200000	7.74147		Aful_LG01	83100001	83200000	6.18982		Aful_LG01	83100001	83200000	4		Aful_LG01	83100001	83200000	4.64386		Ajap_LG01	83100001	83200000	0		Aful_LG03 167430626 167435962 Ajap_LG03 167290082 167295425 color=147,181,207
Ajap_LG01	83200001	83300000	0.29184		Ajap_LG04	83200001	83300000	1		Ajap_LG01	147570000	148050000	0		Ajap_LG01	83200001	83300000	7.62205		Aful_LG01	83200001	83300000	6.24793		Aful_LG01	83200001	83300000	4.85798		Aful_LG01	83200001	83300000	3.32193		Ajap_LG01	83200001	83300000	0		Aful_LG03 167973991 167979779 Ajap_LG03 167923713 167929502 color=147,181,207
Ajap_LG01	83300001	83400000	0.30841		Ajap_LG04	83300001	83400000	1		Ajap_LG01	148070000	148630000	0		Ajap_LG01	83300001	83400000	7.34873		Aful_LG01	83300001	83400000	6.02237		Aful_LG01	83300001	83400000	4.58496		Aful_LG01	83300001	83400000	3.16993		Ajap_LG01	83300001	83400000	0		Aful_LG03 168265469 168275524 Ajap_LG03 168216069 168226155 color=147,181,207
Ajap_LG01	83400001	83500000	0.29297		Ajap_LG04	83400001	83500000	5		Ajap_LG01	148650000	148850000	0		Ajap_LG01	83400001	83500000	7.59991		Aful_LG01	83400001	83500000	6.26679		Aful_LG01	83400001	83500000	5.39232		Aful_LG01	83400001	83500000	4		Ajap_LG01	83400001	83500000	0		Aful_LG03 168518376 168524847 Ajap_LG03 168479786 168486294 color=147,181,207
Ajap_LG01	83500001	83600000	0.31096		Ajap_LG04	83500001	83600000	0		Ajap_LG01	148870000	149010000	0		Ajap_LG01	83500001	83600000	7.59991		Aful_LG01	83500001	83600000	6		Aful_LG01	83500001	83600000	4.39232		Aful_LG01	83500001	83600000	4.08746		Ajap_LG01	83500001	83600000	0		Aful_LG03 168575170 168581109 Ajap_LG03 168534017 168540004 color=147,181,207
Ajap_LG01	83600001	83700000	0.30651		Ajap_LG04	83600001	83700000	3		Ajap_LG01	149030000	149390000	0		Ajap_LG01	83600001	83700000	7.7879		Aful_LG01	83600001	83700000	6.24793		Aful_LG01	83600001	83700000	5.16993		Aful_LG01	83600001	83700000	3.58496		Ajap_LG01	83600001	83700000	0		Aful_LG03 168714095 168719142 Ajap_LG03 168681623 168686666 color=147,181,207
Ajap_LG01	83700001	83800000	0.32461		Ajap_LG04	83700001	83800000	0		Ajap_LG01	149410000	150350000	0		Ajap_LG01	83700001	83800000	7.25739		Aful_LG01	83700001	83800000	6.37504		Aful_LG01	83700001	83800000	5.04439		Aful_LG01	83700001	83800000	4.08746		Ajap_LG01	83700001	83800000	0		Aful_LG03 168882047 168887292 Ajap_LG03 168881015 168886272 color=147,181,207
Ajap_LG01	83800001	83900000	0.30673		Ajap_LG04	83800001	83900000	3		Ajap_LG01	150370000	151090000	0		Ajap_LG01	83800001	83900000	7.6865		Aful_LG01	83800001	83900000	6.47573		Aful_LG01	83800001	83900000	5.49185		Aful_LG01	83800001	83900000	3.70044		Ajap_LG01	83800001	83900000	0		Aful_LG03 169076897 169081912 Ajap_LG03 169129575 169134547 color=147,181,207
Ajap_LG01	83900001	84000000	0.31934		Ajap_LG04	83900001	84000000	0		Ajap_LG01	151110000	151610000	0		Ajap_LG01	83900001	84000000	7.25739		Aful_LG01	83900001	84000000	6.18982		Aful_LG01	83900001	84000000	5		Aful_LG01	83900001	84000000	4.45943		Ajap_LG01	83900001	84000000	0		Aful_LG03 169161985 169167785 Ajap_LG03 169234433 169240248 color=147,181,207
Ajap_LG01	84000001	84100000	0.30037		Ajap_LG04	84000001	84100000	5		Ajap_LG01	151630000	152030000	0		Ajap_LG01	84000001	84100000	7.22882		Aful_LG01	84000001	84100000	6.62936		Aful_LG01	84000001	84100000	5.2854		Aful_LG01	84000001	84100000	4.75489		Ajap_LG01	84000001	84100000	0		Aful_LG03 169238229 169243690 Ajap_LG03 169297960 169303426 color=147,181,207
Ajap_LG01	84100001	84200000	0.28159		Ajap_LG04	84100001	84200000	1		Ajap_LG01	152050000	152630000	0		Ajap_LG01	84100001	84200000	7.8009		Aful_LG01	84100001	84200000	6.06609		Aful_LG01	84100001	84200000	4.70044		Aful_LG01	84100001	84200000	3.45943		Ajap_LG01	84100001	84200000	0		Aful_LG03 169753425 169758627 Ajap_LG03 169897997 169903182 color=147,181,207
Ajap_LG01	84200001	84300000	0.28649		Ajap_LG04	84200001	84300000	2		Ajap_LG01	152650000	152830000	0		Ajap_LG01	84200001	84300000	7.40088		Aful_LG01	84200001	84300000	6.35755		Aful_LG01	84200001	84300000	5.35755		Aful_LG01	84200001	84300000	4.39232		Ajap_LG01	84200001	84300000	0		Aful_LG03 169760176 169765912 Ajap_LG03 169904730 169910516 color=147,181,207
Ajap_LG01	84300001	84400000	0.32008		Ajap_LG04	84300001	84400000	2		Ajap_LG01	152850000	153130000	0		Ajap_LG01	84300001	84400000	7.87652		Aful_LG01	84300001	84400000	4.80735		Aful_LG01	84300001	84400000	3		Aful_LG01	84300001	84400000	2.80735		Ajap_LG01	84300001	84400000	0		Aful_LG03 170159312 170165614 Ajap_LG03 170340391 170346755 color=147,181,207
Ajap_LG01	84400001	84500000	0.31224		Ajap_LG04	84400001	84500000	0		Ajap_LG01	153150000	153550000	0		Ajap_LG01	84400001	84500000	8.09803		Aful_LG01	84400001	84500000	6.45943		Aful_LG01	84400001	84500000	4.75489		Aful_LG01	84400001	84500000	5.42626		Ajap_LG01	84400001	84500000	0		Aful_LG03 170381780 170388087 Ajap_LG03 170631522 170637846 color=147,181,207
Ajap_LG01	84500001	84600000	0.28853		Ajap_LG04	84500001	84600000	3		Ajap_LG01	153570000	154230000	0		Ajap_LG01	84500001	84600000	7.85175		Aful_LG01	84500001	84600000	5.90689		Aful_LG01	84500001	84600000	4.58496		Aful_LG01	84500001	84600000	3.70044		Ajap_LG01	84500001	84600000	0		Aful_LG03 170543126 170549713 Ajap_LG03 170811393 170817985 color=147,181,207
Ajap_LG01	84600001	84700000	0.3256		Ajap_LG04	84600001	84700000	1		Ajap_LG01	154250000	154830000	0		Ajap_LG01	84600001	84700000	7.25739		Aful_LG01	84600001	84700000	6.35755		Aful_LG01	84600001	84700000	4.9542		Aful_LG01	84600001	84700000	4.39232		Ajap_LG01	84600001	84700000	0		Aful_LG03 170853906 170859048 Ajap_LG03 171156465 171161615 color=147,181,207
Ajap_LG01	84700001	84800000	0.32678		Ajap_LG04	84700001	84800000	0		Ajap_LG01	154850000	155310000	0		Ajap_LG01	84700001	84800000	7.21917		Aful_LG01	84700001	84800000	6.02237		Aful_LG01	84700001	84800000	4.80735		Aful_LG01	84700001	84800000	4.16993		Ajap_LG01	84700001	84800000	0		Aful_LG03 171610442 171616803 Ajap_LG03 172000048 172006372 color=147,181,207
Ajap_LG01	84800001	84900000	0.30478		Ajap_LG04	84800001	84900000	1		Ajap_LG01	155330000	155970000	0		Ajap_LG01	84800001	84900000	7.65105		Aful_LG01	84800001	84900000	6.2854		Aful_LG01	84800001	84900000	4.80735		Aful_LG01	84800001	84900000	4.16993		Ajap_LG01	84800001	84900000	0		Aful_LG03 171945169 171951253 Ajap_LG03 172304107 172310240 color=147,181,207
Ajap_LG01	84900001	85000000	0.28639		Ajap_LG04	84900001	85000000	3		Ajap_LG01	155990000	157970000	0		Ajap_LG01	84900001	85000000	7.35755		Aful_LG01	84900001	85000000	6.04439		Aful_LG01	84900001	85000000	4.52356		Aful_LG01	84900001	85000000	4.52356		Ajap_LG01	84900001	85000000	0		Aful_LG03 172066402 172071988 Ajap_LG03 172420614 172426185 color=147,181,207
Ajap_LG01	85000001	85100000	0.31446		Ajap_LG04	85000001	85100000	3		Ajap_LG01	157990000	158150000	0		Ajap_LG01	85000001	85100000	7.48382		Aful_LG01	85000001	85100000	6.32193		Aful_LG01	85000001	85100000	5.12928		Aful_LG01	85000001	85100000	4.16993		Ajap_LG01	85000001	85100000	0		Aful_LG03 172097683 172103801 Ajap_LG03 172451820 172457984 color=147,181,207
Ajap_LG01	85100001	85200000	0.27224		Ajap_LG04	85100001	85200000	2		Ajap_LG01	158170000	158490000	0		Ajap_LG01	85100001	85200000	7.8392		Aful_LG01	85100001	85200000	5.39232		Aful_LG01	85100001	85200000	3.58496		Aful_LG01	85100001	85200000	4.16993		Ajap_LG01	85100001	85200000	0		Aful_LG03 172320085 172325158 Ajap_LG03 172674023 172679122 color=147,181,207
Ajap_LG01	85200001	85300000	0.32799		Ajap_LG04	85200001	85300000	2		Ajap_LG01	158510000	159270000	0		Ajap_LG01	85200001	85300000	7.46761		Aful_LG01	85200001	85300000	6.40939		Aful_LG01	85200001	85300000	4.75489		Aful_LG01	85200001	85300000	4.85798		Ajap_LG01	85200001	85300000	0		Aful_LG03 172380295 172386630 Ajap_LG03 172734275 172740608 color=147,181,207
Ajap_LG01	85300001	85400000	0.29692		Ajap_LG04	85300001	85400000	4		Ajap_LG01	159290000	159490000	0		Ajap_LG01	85300001	85400000	7.5157		Aful_LG01	85300001	85400000	6.02237		Aful_LG01	85300001	85400000	4.16993		Aful_LG01	85300001	85400000	4.45943		Ajap_LG01	85300001	85400000	0		Aful_LG03 172485483 172492656 Ajap_LG03 172842993 172850195 color=147,181,207
Ajap_LG01	85400001	85500000	0.30982		Ajap_LG04	85400001	85500000	1		Ajap_LG01	159510000	160130000	0		Ajap_LG01	85400001	85500000	7.7879		Aful_LG01	85400001	85500000	6.35755		Aful_LG01	85400001	85500000	5.04439		Aful_LG01	85400001	85500000	3.80735		Ajap_LG01	85400001	85500000	0		Aful_LG03 172550341 172557972 Ajap_LG03 172917309 172924928 color=147,181,207
Ajap_LG01	85500001	85600000	0.29065		Ajap_LG04	85500001	85600000	1		Ajap_LG01	160150000	161150000	0		Ajap_LG01	85500001	85600000	8.21432		Aful_LG01	85500001	85600000	6.33985		Aful_LG01	85500001	85600000	4.39232		Aful_LG01	85500001	85600000	4.32193		Ajap_LG01	85500001	85600000	0		Aful_LG03 172575728 172581370 Ajap_LG03 172942777 172948424 color=147,181,207
Ajap_LG01	85600001	85700000	0.29943		Ajap_LG04	85600001	85700000	3		Ajap_LG01	161170000	161790000	0		Ajap_LG01	85600001	85700000	7.74819		Aful_LG01	85600001	85700000	6.55459		Aful_LG01	85600001	85700000	5.16993		Aful_LG01	85600001	85700000	4.08746		Ajap_LG01	85600001	85700000	0		Aful_LG03 172635594 172642448 Ajap_LG03 173004008 173010886 color=147,181,207
Ajap_LG01	85700001	85800000	0.29389		Ajap_LG04	85700001	85800000	1		Ajap_LG01	161810000	162130000	0		Ajap_LG01	85700001	85800000	7.56224		Aful_LG01	85700001	85800000	5.93074		Aful_LG01	85700001	85800000	4.85798		Aful_LG01	85700001	85800000	2.58496		Ajap_LG01	85700001	85800000	0		Aful_LG03 172649594 172654757 Ajap_LG03 173018045 173023232 color=147,181,207
Ajap_LG01	85800001	85900000	0.30859		Ajap_LG04	85800001	85900000	2		Ajap_LG01	162150000	162510000	0		Ajap_LG01	85800001	85900000	7.45121		Aful_LG01	85800001	85900000	6.87036		Aful_LG01	85800001	85900000	5.16993		Aful_LG01	85800001	85900000	4.70044		Ajap_LG01	85800001	85900000	0		Aful_LG03 172767661 172773715 Ajap_LG03 173209731 173215744 color=147,181,207
Ajap_LG01	85900001	86000000	0.31555		Ajap_LG04	85900001	86000000	2		Ajap_LG01	162530000	162970000	0		Ajap_LG01	85900001	86000000	7.2854		Aful_LG01	85900001	86000000	6.08746		Aful_LG01	85900001	86000000	4.45943		Aful_LG01	85900001	86000000	3		Ajap_LG01	85900001	86000000	0		Aful_LG03 173081642 173086769 Ajap_LG03 173581994 173587169 color=147,181,207
Ajap_LG01	86000001	86100000	0.29265		Ajap_LG04	86000001	86100000	1		Ajap_LG01	162990000	163070000	0		Ajap_LG01	86000001	86100000	7.41785		Aful_LG01	86000001	86100000	6.04439		Aful_LG01	86000001	86100000	5		Aful_LG01	86000001	86100000	3.32193		Ajap_LG01	86000001	86100000	0		Aful_LG03 173443674 173448742 Ajap_LG03 173987957 173993034 color=147,181,207
Ajap_LG01	86100001	86200000	0.30014		Ajap_LG04	86100001	86200000	2		Ajap_LG01	163090000	163750000	0		Ajap_LG01	86100001	86200000	7.44294		Aful_LG01	86100001	86200000	6.16993		Aful_LG01	86100001	86200000	5.04439		Aful_LG01	86100001	86200000	4.16993		Ajap_LG01	86100001	86200000	0		Aful_LG03 173482782 173487866 Ajap_LG03 174031071 174036191 color=147,181,207
Ajap_LG01	86200001	86300000	0.31872		Ajap_LG04	86200001	86300000	1		Ajap_LG01	163770000	164950000	0		Ajap_LG01	86200001	86300000	7.48382		Aful_LG01	86200001	86300000	6.04439		Aful_LG01	86200001	86300000	4.80735		Aful_LG01	86200001	86300000	3.58496		Ajap_LG01	86200001	86300000	0		Aful_LG03 173567291 173573362 Ajap_LG03 174120961 174127055 color=147,181,207
Ajap_LG01	86300001	86400000	0.31045		Ajap_LG04	86300001	86400000	2		Ajap_LG01	164970000	165410000	0		Ajap_LG01	86300001	86400000	7.82655		Aful_LG01	86300001	86400000	6.20945		Aful_LG01	86300001	86400000	5.42626		Aful_LG01	86300001	86400000	3.16993		Ajap_LG01	86300001	86400000	0		Aful_LG03 173727745 173733427 Ajap_LG03 174294951 174300594 color=147,181,207
Ajap_LG01	86400001	86500000	0.30757		Ajap_LG04	86400001	86500000	2		Ajap_LG01	165430000	166010000	0		Ajap_LG01	86400001	86500000	7.2384		Aful_LG01	86400001	86500000	6.26679		Aful_LG01	86400001	86500000	4.39232		Aful_LG01	86400001	86500000	4		Ajap_LG01	86400001	86500000	0		Aful_LG03 173939440 173946852 Ajap_LG03 174498231 174505670 color=147,181,207
Ajap_LG01	86500001	86600000	0.28089		Ajap_LG04	86500001	86600000	3		Ajap_LG01	166030000	166110000	0		Ajap_LG01	86500001	86600000	7.65105		Aful_LG01	86500001	86600000	6.56986		Aful_LG01	86500001	86600000	4.70044		Aful_LG01	86500001	86600000	5.20945		Ajap_LG01	86500001	86600000	0		Aful_LG03 174502772 174507825 Ajap_LG03 175110393 175115440 color=147,181,207
Ajap_LG01	86600001	86700000	0.32156		Ajap_LG04	86600001	86700000	3		Ajap_LG01	166130000	167530000	0		Ajap_LG01	86600001	86700000	7.20945		Aful_LG01	86600001	86700000	6.06609		Aful_LG01	86600001	86700000	4.64386		Aful_LG01	86600001	86700000	4		Ajap_LG01	86600001	86700000	0		Aful_LG03 174716834 174722709 Ajap_LG03 175415661 175421557 color=147,181,207
Ajap_LG01	86700001	86800000	0.30089		Ajap_LG04	86700001	86800000	3		Ajap_LG01	167550000	167990000	0		Ajap_LG01	86700001	86800000	7.44294		Aful_LG01	86700001	86800000	6.14975		Aful_LG01	86700001	86800000	4.85798		Aful_LG01	86700001	86800000	3.80735		Ajap_LG01	86700001	86800000	0		Aful_LG03 175219149 175225851 Ajap_LG03 175928779 175935488 color=147,181,207
Ajap_LG01	86800001	86900000	0.30875		Ajap_LG04	86800001	86900000	0		Ajap_LG01	168010000	169470000	0		Ajap_LG01	86800001	86900000	7.49985		Aful_LG01	86800001	86900000	6.24793		Aful_LG01	86800001	86900000	4.64386		Aful_LG01	86800001	86900000	4.39232		Ajap_LG01	86800001	86900000	0		Aful_LG03 175261161 175269336 Ajap_LG03 175972353 175980538 color=147,181,207
Ajap_LG01	86900001	87000000	0.29877		Ajap_LG04	86900001	87000000	0		Ajap_LG01	169490000	169750000	0		Ajap_LG01	86900001	87000000	7.64386		Aful_LG01	86900001	87000000	5.52356		Aful_LG01	86900001	87000000	3.45943		Aful_LG01	86900001	87000000	4.24793		Ajap_LG01	86900001	87000000	0		Aful_LG03 175450916 175457254 Ajap_LG03 176158520 176164878 color=147,181,207
Ajap_LG01	87000001	87100000	0.29839		Ajap_LG04	87000001	87100000	3		Ajap_LG01	169770000	170330000	0		Ajap_LG01	87000001	87100000	7.33092		Aful_LG01	87000001	87100000	5.2854		Aful_LG01	87000001	87100000	3.45943		Aful_LG01	87000001	87100000	3.58496		Ajap_LG01	87000001	87100000	0		Aful_LG03 175485244 175490254 Ajap_LG03 176197754 176202753 color=147,181,207
Ajap_LG01	87100001	87200000	0.30821		Ajap_LG04	87100001	87200000	1		Ajap_LG01	170350000	170510000	0		Ajap_LG01	87100001	87200000	7.46761		Aful_LG01	87100001	87200000	6.02237		Aful_LG01	87100001	87200000	4.85798		Aful_LG01	87100001	87200000	3		Ajap_LG01	87100001	87200000	0		Aful_LG03 175623249 175628362 Ajap_LG03 176350360 176355496 color=147,181,207
Ajap_LG01	87200001	87300000	0.30987		Ajap_LG04	87200001	87300000	3		Ajap_LG01	170530000	170970000	0		Ajap_LG01	87200001	87300000	7.10852		Aful_LG01	87200001	87300000	6.20945		Aful_LG01	87200001	87300000	5		Aful_LG01	87200001	87300000	4		Ajap_LG01	87200001	87300000	0		Aful_LG03 175809506 175816579 Ajap_LG03 176587252 176594414 color=147,181,207
Ajap_LG01	87300001	87400000	0.29313		Ajap_LG04	87300001	87400000	2		Ajap_LG01	170990000	171390000	0		Ajap_LG01	87300001	87400000	7.81378		Aful_LG01	87300001	87400000	6.16993		Aful_LG01	87300001	87400000	4.85798		Aful_LG01	87300001	87400000	4.08746		Ajap_LG01	87300001	87400000	0		Aful_LG03 175855331 175861565 Ajap_LG03 176650153 176656384 color=147,181,207
Ajap_LG01	87400001	87500000	0.28275		Ajap_LG04	87400001	87500000	1		Ajap_LG01	171410000	172090000	0		Ajap_LG01	87400001	87500000	7.82655		Aful_LG01	87400001	87500000	6.61471		Aful_LG01	87400001	87500000	5.52356		Aful_LG01	87400001	87500000	4.52356		Ajap_LG01	87400001	87500000	0		Aful_LG03 176022394 176028299 Ajap_LG03 176847495 176853450 color=147,181,207
Ajap_LG01	87500001	87600000	0.28527		Ajap_LG04	87500001	87600000	0		Ajap_LG01	172110000	172530000	0		Ajap_LG01	87500001	87600000	7.59991		Aful_LG01	87500001	87600000	6.06609		Aful_LG01	87500001	87600000	4.45943		Aful_LG01	87500001	87600000	3.70044		Ajap_LG01	87500001	87600000	0		Aful_LG03 176395955 176403860 Ajap_LG03 177234225 177242112 color=147,181,207
Ajap_LG01	87600001	87700000	0.31298		Ajap_LG04	87600001	87700000	4		Ajap_LG01	172550000	172810000	0		Ajap_LG01	87600001	87700000	7.63662		Aful_LG01	87600001	87700000	6.2854		Aful_LG01	87600001	87700000	4.90689		Aful_LG01	87600001	87700000	3.70044		Ajap_LG01	87600001	87700000	0		Aful_LG03 10158806 10165103 Ajap_LG03 165642365 165648679 color=147,181,207
Ajap_LG01	87700001	87800000	0.29471		Ajap_LG04	87700001	87800000	2		Ajap_LG01	172830000	173290000	0		Ajap_LG01	87700001	87800000	7.64386		Aful_LG01	87700001	87800000	6.44294		Aful_LG01	87700001	87800000	4		Aful_LG01	87700001	87800000	5.55459		Ajap_LG01	87700001	87800000	0		Aful_LG03 10382188 10387388 Ajap_LG03 165404672 165409900 color=147,181,207
Ajap_LG01	87800001	87900000	0.29506		Ajap_LG04	87800001	87900000	2		Ajap_LG01	173310000	173490000	0		Ajap_LG01	87800001	87900000	7.40088		Aful_LG01	87800001	87900000	5.83289		Aful_LG01	87800001	87900000	4.16993		Aful_LG01	87800001	87900000	3.58496		Ajap_LG01	87800001	87900000	0		Aful_LG03 10481812 10489978 Ajap_LG03 165302316 165310463 color=147,181,207
Ajap_LG01	87900001	88000000	0.29051		Ajap_LG04	87900001	88000000	2		Ajap_LG01	173510000	173890000	0		Ajap_LG01	87900001	88000000	7.86419		Aful_LG01	87900001	88000000	6.12928		Aful_LG01	87900001	88000000	4.75489		Aful_LG01	87900001	88000000	4.39232		Ajap_LG01	87900001	88000000	0		Aful_LG03 10760308 10766193 Ajap_LG03 165005328 165011215 color=147,181,207
Ajap_LG01	88000001	88100000	0.28679		Ajap_LG04	88000001	88100000	0		Ajap_LG01	173910000	174550000	0		Ajap_LG01	88000001	88100000	7.76818		Aful_LG01	88000001	88100000	6.30378		Aful_LG01	88000001	88100000	4.70044		Aful_LG01	88000001	88100000	4.08746		Ajap_LG01	88000001	88100000	0		Aful_LG03 10815567 10823570 Ajap_LG03 164945792 164953790 color=147,181,207
Ajap_LG01	88100001	88200000	0.29854		Ajap_LG04	88100001	88200000	4		Ajap_LG01	174570000	174950000	0		Ajap_LG01	88100001	88200000	7.26679		Aful_LG01	88100001	88200000	6.74147		Aful_LG01	88100001	88200000	5.20945		Aful_LG01	88100001	88200000	4.70044		Ajap_LG01	88100001	88200000	0		Aful_LG03 10895742 10906810 Ajap_LG03 164861585 164872649 color=147,181,207
Ajap_LG01	88200001	88300000	0.31107		Ajap_LG04	88200001	88300000	6		Ajap_LG01	174970000	175430000	0		Ajap_LG01	88200001	88300000	7.08746		Aful_LG01	88200001	88300000	6.08746		Aful_LG01	88200001	88300000	4.52356		Aful_LG01	88200001	88300000	4.24793		Ajap_LG01	88200001	88300000	0		Aful_LG03 11133227 11139274 Ajap_LG03 164644221 164650331 color=147,181,207
Ajap_LG01	88300001	88400000	0.29058		Ajap_LG04	88300001	88400000	26		Ajap_LG01	175450000	175590000	0		Ajap_LG01	88300001	88400000	7.2384		Aful_LG01	88300001	88400000	4.70044		Aful_LG01	88300001	88400000	2.80735		Aful_LG01	88300001	88400000	2.80735		Ajap_LG01	88300001	88400000	0		Aful_LG03 11150543 11160828 Ajap_LG03 164622418 164632709 color=147,181,207
Ajap_LG01	88400001	88500000	0.2715		Ajap_LG04	88400001	88500000	3		Ajap_LG01	175610000	176050000	0		Ajap_LG01	88400001	88500000	7.67948		Aful_LG01	88400001	88500000	6.18982		Aful_LG01	88400001	88500000	4.85798		Aful_LG01	88400001	88500000	4.16993		Ajap_LG01	88400001	88500000	0		Aful_LG03 11284595 11292009 Ajap_LG03 164488023 164495368 color=147,181,207
Ajap_LG01	88500001	88600000	0.29971		Ajap_LG04	88500001	88600000	1		Ajap_LG01	176070000	176410000	0		Ajap_LG01	88500001	88600000	7.49985		Aful_LG01	88500001	88600000	5.49185		Aful_LG01	88500001	88600000	4		Aful_LG01	88500001	88600000	4.08746		Ajap_LG01	88500001	88600000	0		Aful_LG03 11341627 11349234 Ajap_LG03 164429824 164437362 color=147,181,207
Ajap_LG01	88600001	88700000	0.30672		Ajap_LG04	88600001	88700000	2		Ajap_LG01	176430000	176610000	0		Ajap_LG01	88600001	88700000	7.31288		Aful_LG01	88600001	88700000	6.18982		Aful_LG01	88600001	88700000	4.9542		Aful_LG01	88600001	88700000	4.32193		Ajap_LG01	88600001	88700000	0		Aful_LG03 11387503 11395726 Ajap_LG03 164370675 164378898 color=147,181,207
Ajap_LG01	88700001	88800000	0.30224		Ajap_LG04	88700001	88800000	1		Ajap_LG01	176630000	176810000	0		Ajap_LG01	88700001	88800000	7.48382		Aful_LG01	88700001	88800000	6.53916		Aful_LG01	88700001	88800000	5.49185		Aful_LG01	88700001	88800000	4.32193		Ajap_LG01	88700001	88800000	0		Aful_LG03 12474377 12480988 Ajap_LG03 163075598 163082170 color=147,181,207
Ajap_LG01	88800001	88900000	0.29617		Ajap_LG04	88800001	88900000	4		Ajap_LG01	176830000	177310000	0		Ajap_LG01	88800001	88900000	7.48382		Aful_LG01	88800001	88900000	6.04439		Aful_LG01	88800001	88900000	4.75489		Aful_LG01	88800001	88900000	4.39232		Ajap_LG01	88800001	88900000	0		Aful_LG03 13058944 13063964 Ajap_LG03 162375986 162380999 color=147,181,207
Ajap_LG01	88900001	89000000	0.32164		Ajap_LG04	88900001	89000000	2		Ajap_LG01	177330000	177630000	0		Ajap_LG01	88900001	89000000	7.39232		Aful_LG01	88900001	89000000	6.47573		Aful_LG01	88900001	89000000	5		Aful_LG01	88900001	89000000	4.45943		Ajap_LG01	88900001	89000000	0		Aful_LG03 13402557 13408662 Ajap_LG03 162046905 162052999 color=147,181,207
Ajap_LG01	89000001	89100000	0.3179		Ajap_LG04	89000001	89100000	2		Ajap_LG01	177650000	178090000	0		Ajap_LG01	89000001	89100000	7.24793		Aful_LG01	89000001	89100000	5.61471		Aful_LG01	89000001	89100000	3.80735		Aful_LG01	89000001	89100000	4.16993		Ajap_LG01	89000001	89100000	0		Aful_LG03 13850562 13858670 Ajap_LG03 161558498 161566604 color=147,181,207
Ajap_LG01	89100001	89200000	0.30628		Ajap_LG04	89100001	89200000	0		Ajap_LG01	178110000	178510000	0		Ajap_LG01	89100001	89200000	7.58496		Aful_LG01	89100001	89200000	6.59991		Aful_LG01	89100001	89200000	5.20945		Aful_LG01	89100001	89200000	4.16993		Ajap_LG01	89100001	89200000	0		Aful_LG03 13867968 13873678 Ajap_LG03 161543399 161549122 color=147,181,207
Ajap_LG01	89200001	89300000	0.31675		Ajap_LG04	89200001	89300000	0		Ajap_LG01	178530000	178910000	0		Ajap_LG01	89200001	89300000	7.60733		Aful_LG01	89200001	89300000	5.83289		Aful_LG01	89200001	89300000	4		Aful_LG01	89200001	89300000	3.16993		Ajap_LG01	89200001	89300000	0		Aful_LG03 13920024 13927466 Ajap_LG03 161489614 161497087 color=147,181,207
Ajap_LG01	89300001	89400000	0.30961		Ajap_LG04	89300001	89400000	1		Ajap_LG01	178930000	179130000	0		Ajap_LG01	89300001	89400000	7.07682		Aful_LG01	89300001	89400000	6.22882		Aful_LG01	89300001	89400000	4.16993		Aful_LG01	89300001	89400000	4.58496		Ajap_LG01	89300001	89400000	0		Aful_LG03 13992196 13997400 Ajap_LG03 161400688 161405876 color=147,181,207
Ajap_LG01	89400001	89500000	0.31011		Ajap_LG04	89400001	89500000	1		Ajap_LG01	179150000	179810000	0		Ajap_LG01	89400001	89500000	7.46761		Aful_LG01	89400001	89500000	6.18982		Aful_LG01	89400001	89500000	4.64386		Aful_LG01	89400001	89500000	4.80735		Ajap_LG01	89400001	89500000	0		Aful_LG03 14020437 14026137 Ajap_LG03 161371415 161377156 color=147,181,207
Ajap_LG01	89500001	89600000	0.32874		Ajap_LG04	89500001	89600000	1		Ajap_LG01	179830000	180170000	0		Ajap_LG01	89500001	89600000	7.2854		Aful_LG01	89500001	89600000	5.70044		Aful_LG01	89500001	89600000	4.24793		Aful_LG01	89500001	89600000	3.45943		Ajap_LG01	89500001	89600000	0		Aful_LG03 14129286 14134340 Ajap_LG03 161262603 161267676 color=147,181,207
Ajap_LG01	89600001	89700000	0.29996		Ajap_LG04	89600001	89700000	2		Ajap_LG01	180190000	180650000	0		Ajap_LG01	89600001	89700000	7.82655		Aful_LG01	89600001	89700000	6.33985		Aful_LG01	89600001	89700000	4.58496		Aful_LG01	89600001	89700000	4.52356		Ajap_LG01	89600001	89700000	0		Aful_LG03 14257928 14264926 Ajap_LG03 161092549 161099562 color=147,181,207
Ajap_LG01	89700001	89800000	0.3218		Ajap_LG04	89700001	89800000	1		Ajap_LG01	180670000	180830000	0		Ajap_LG01	89700001	89800000	7.49985		Aful_LG01	89700001	89800000	5.85798		Aful_LG01	89700001	89800000	4.24793		Aful_LG01	89700001	89800000	4.39232		Ajap_LG01	89700001	89800000	0		Aful_LG03 14321259 14326957 Ajap_LG03 161026066 161031749 color=147,181,207
Ajap_LG01	89800001	89900000	0.30918		Ajap_LG04	89800001	89900000	0		Ajap_LG01	180850000	181010000	0		Ajap_LG01	89800001	89900000	7.39232		Aful_LG01	89800001	89900000	6.40939		Aful_LG01	89800001	89900000	5.20945		Aful_LG01	89800001	89900000	4.45943		Ajap_LG01	89800001	89900000	0		Aful_LG03 14397464 14402512 Ajap_LG03 160929423 160934459 color=147,181,207
Ajap_LG01	89900001	90000000	0.29818		Ajap_LG04	89900001	90000000	0		Ajap_LG01	181030000	181630000	0		Ajap_LG01	89900001	90000000	7.40088		Aful_LG01	89900001	90000000	6.53916		Aful_LG01	89900001	90000000	5.04439		Aful_LG01	89900001	90000000	4.80735		Ajap_LG01	89900001	90000000	0		Aful_LG03 14407187 14413546 Ajap_LG03 160917270 160923647 color=147,181,207
Ajap_LG01	90000001	90100000	0.29888		Ajap_LG04	90000001	90100000	0		Ajap_LG01	181650000	181810000	0		Ajap_LG01	90000001	90100000	7.46761		Aful_LG01	90000001	90100000	6.98868		Aful_LG01	90000001	90100000	5.12928		Aful_LG01	90000001	90100000	5.42626		Ajap_LG01	90000001	90100000	0		Aful_LG03 14498836 14504223 Ajap_LG03 160829440 160834785 color=147,181,207
Ajap_LG01	90100001	90200000	0.32566		Ajap_LG04	90100001	90200000	2		Ajap_LG01	181830000	182030000	0		Ajap_LG01	90100001	90200000	7		Aful_LG01	90100001	90200000	6.22882		Aful_LG01	90100001	90200000	4.85798		Aful_LG01	90100001	90200000	4.08746		Ajap_LG01	90100001	90200000	0		Aful_LG03 14757772 14763012 Ajap_LG03 160575488 160580681 color=147,181,207
Ajap_LG01	90200001	90300000	0.2957		Ajap_LG04	90200001	90300000	0		Ajap_LG01	182050000	182270000	0		Ajap_LG01	90200001	90300000	7.49185		Aful_LG01	90200001	90300000	6.16993		Aful_LG01	90200001	90300000	4.80735		Aful_LG01	90200001	90300000	4		Ajap_LG01	90200001	90300000	0		Aful_LG03 15769260 15774761 Ajap_LG03 159511751 159517247 color=147,181,207
Ajap_LG01	90300001	90400000	0.29701		Ajap_LG04	90300001	90400000	1		Ajap_LG01	182290000	182550000	0		Ajap_LG01	90300001	90400000	7.40088		Aful_LG01	90300001	90400000	6.06609		Aful_LG01	90300001	90400000	4.32193		Aful_LG01	90300001	90400000	4.16993		Ajap_LG01	90300001	90400000	0		Aful_LG03 15835297 15840836 Ajap_LG03 159444992 159450514 color=147,181,207
Ajap_LG01	90400001	90500000	0.30368		Ajap_LG04	90400001	90500000	4		Ajap_LG01	182570000	183630000	0		Ajap_LG01	90400001	90500000	7.82018		Aful_LG01	90400001	90500000	6		Aful_LG01	90400001	90500000	4.70044		Aful_LG01	90400001	90500000	4		Ajap_LG01	90400001	90500000	0		Aful_LG03 15872316 15877888 Ajap_LG03 159406169 159411747 color=147,181,207
Ajap_LG01	90500001	90600000	0.28025		Ajap_LG04	90500001	90600000	3		Ajap_LG01	183650000	183830000	0		Ajap_LG01	90500001	90600000	7.75489		Aful_LG01	90500001	90600000	5.42626		Aful_LG01	90500001	90600000	4		Aful_LG01	90500001	90600000	3.45943		Ajap_LG01	90500001	90600000	0		Aful_LG03 15918929 15924119 Ajap_LG03 159359664 159364789 color=147,181,207
Ajap_LG01	90600001	90700000	0.30709		Ajap_LG04	90600001	90700000	2		Ajap_LG01	183850000	184270000	0		Ajap_LG01	90600001	90700000	7.45943		Aful_LG01	90600001	90700000	6.44294		Aful_LG01	90600001	90700000	4.80735		Aful_LG01	90600001	90700000	5.45943		Ajap_LG01	90600001	90700000	0		Aful_LG03 16016533 16022267 Ajap_LG03 159257053 159262745 color=147,181,207
Ajap_LG01	90700001	90800000	0.30517		Ajap_LG04	90700001	90800000	3		Ajap_LG01	184290000	184530000	0		Ajap_LG01	90700001	90800000	7.61471		Aful_LG01	90700001	90800000	6.53916		Aful_LG01	90700001	90800000	5.16993		Aful_LG01	90700001	90800000	4.16993		Ajap_LG01	90700001	90800000	0		Aful_LG03 16061520 16068336 Ajap_LG03 159232000 159238830 color=147,181,207
Ajap_LG01	90800001	90900000	0.29409		Ajap_LG04	90800001	90900000	1		Ajap_LG01	184550000	184790000	0		Ajap_LG01	90800001	90900000	7.53138		Aful_LG01	90800001	90900000	5.75489		Aful_LG01	90800001	90900000	4.58496		Aful_LG01	90800001	90900000	3.80735		Ajap_LG01	90800001	90900000	0		Aful_LG03 16072301 16077681 Ajap_LG03 159222529 159227918 color=147,181,207
Ajap_LG01	90900001	91000000	0.32499		Ajap_LG04	90900001	91000000	1		Ajap_LG01	184810000	185670000	0		Ajap_LG01	90900001	91000000	7.37504		Aful_LG01	90900001	91000000	6.22882		Aful_LG01	90900001	91000000	5.08746		Aful_LG01	90900001	91000000	3.90689		Ajap_LG01	90900001	91000000	0		Aful_LG03 16288870 16296021 Ajap_LG03 158950203 158957427 color=147,181,207
Ajap_LG01	91000001	91100000	0.30103		Ajap_LG04	91000001	91100000	1		Ajap_LG01	185690000	186070000	0		Ajap_LG01	91000001	91100000	7.49185		Aful_LG01	91000001	91100000	6.02237		Aful_LG01	91000001	91100000	5.24793		Aful_LG01	91000001	91100000	3.16993		Ajap_LG01	91000001	91100000	0		Aful_LG03 16987534 16993849 Ajap_LG03 158224929 158231224 color=147,181,207
Ajap_LG01	91100001	91200000	0.29767		Ajap_LG04	91100001	91200000	0		Ajap_LG01	186090000	186390000	0		Ajap_LG01	91100001	91200000	7.61471		Aful_LG01	91100001	91200000	5.93074		Aful_LG01	91100001	91200000	5		Aful_LG01	91100001	91200000	3.32193		Ajap_LG01	91100001	91200000	0		Aful_LG03 17703162 17710358 Ajap_LG03 157490952 157498140 color=147,181,207
Ajap_LG01	91200001	91300000	0.30487		Ajap_LG04	91200001	91300000	2		Ajap_LG01	186410000	186630000	0		Ajap_LG01	91200001	91300000	7.70044		Aful_LG01	91200001	91300000	5.49185		Aful_LG01	91200001	91300000	4.24793		Aful_LG01	91200001	91300000	4.08746		Ajap_LG01	91200001	91300000	0		Aful_LG03 17784806 17790435 Ajap_LG03 157405269 157410917 color=147,181,207
Ajap_LG01	91300001	91400000	0.34491		Ajap_LG04	91300001	91400000	0		Ajap_LG01	186650000	187530000	0		Ajap_LG01	91300001	91400000	7.77479		Aful_LG01	91300001	91400000	5.49185		Aful_LG01	91300001	91400000	4		Aful_LG01	91300001	91400000	4		Ajap_LG01	91300001	91400000	0		Aful_LG03 18039292 18044899 Ajap_LG03 157159424 157165000 color=147,181,207
Ajap_LG01	91400001	91500000	0.27856		Ajap_LG04	91400001	91500000	1		Ajap_LG01	187550000	187770000	0		Ajap_LG01	91400001	91500000	7.33985		Aful_LG01	91400001	91500000	6.08746		Aful_LG01	91400001	91500000	4.9542		Aful_LG01	91400001	91500000	2.80735		Ajap_LG01	91400001	91500000	0		Aful_LG03 18351030 18357430 Ajap_LG03 156744693 156751086 color=147,181,207
Ajap_LG01	91500001	91600000	0.28418		Ajap_LG04	91500001	91600000	2		Ajap_LG01	187790000	188190000	0		Ajap_LG01	91500001	91600000	7.98299		Aful_LG01	91500001	91600000	6.10852		Aful_LG01	91500001	91600000	4.58496		Aful_LG01	91500001	91600000	4.70044		Ajap_LG01	91500001	91600000	0		Aful_LG03 18492026 18497028 Ajap_LG03 156622848 156627845 color=147,181,207
Ajap_LG01	91600001	91700000	0.3034		Ajap_LG04	91600001	91700000	1		Ajap_LG01	188210000	188410000	0		Ajap_LG01	91600001	91700000	7.67948		Aful_LG01	91600001	91700000	5.70044		Aful_LG01	91600001	91700000	4.58496		Aful_LG01	91600001	91700000	3.58496		Ajap_LG01	91600001	91700000	0		Aful_LG03 18499670 18504776 Ajap_LG03 156615082 156620210 color=147,181,207
Ajap_LG01	91700001	91800000	0.29559		Ajap_LG04	91700001	91800000	1		Ajap_LG01	188430000	188530000	0		Ajap_LG01	91700001	91800000	7.87652		Aful_LG01	91700001	91800000	6.59991		Aful_LG01	91700001	91800000	3.90689		Aful_LG01	91700001	91800000	5.49185		Ajap_LG01	91700001	91800000	0		Aful_LG03 18602608 18608663 Ajap_LG03 156518426 156524483 color=147,181,207
Ajap_LG01	91800001	91900000	0.32106		Ajap_LG04	91800001	91900000	1		Ajap_LG01	188550000	188790000	0		Ajap_LG01	91800001	91900000	7.81378		Aful_LG01	91800001	91900000	6.08746		Aful_LG01	91800001	91900000	4.52356		Aful_LG01	91800001	91900000	4.39232		Ajap_LG01	91800001	91900000	0		Aful_LG03 18676024 18684965 Ajap_LG03 156440834 156449762 color=147,181,207
Ajap_LG01	91900001	92000000	0.29383		Ajap_LG04	91900001	92000000	1		Ajap_LG01	188810000	188970000	0		Ajap_LG01	91900001	92000000	7.7211		Aful_LG01	91900001	92000000	5.9542		Aful_LG01	91900001	92000000	5.08746		Aful_LG01	91900001	92000000	3.58496		Ajap_LG01	91900001	92000000	0		Aful_LG03 19033359 19038424 Ajap_LG03 156063082 156068123 color=147,181,207
Ajap_LG01	92000001	92100000	0.30426		Ajap_LG04	92000001	92100000	0		Ajap_LG01	188990000	189290000	0		Ajap_LG01	92000001	92100000	7.35755		Aful_LG01	92000001	92100000	6.12928		Aful_LG01	92000001	92100000	5.32193		Aful_LG01	92000001	92100000	3.70044		Ajap_LG01	92000001	92100000	0		Aful_LG03 19050956 19056809 Ajap_LG03 156043002 156048911 color=147,181,207
Ajap_LG01	92100001	92200000	0.26025		Ajap_LG04	92100001	92200000	2		Ajap_LG01	189310000	189690000	0		Ajap_LG01	92100001	92200000	7.2854		Aful_LG01	92100001	92200000	6.61471		Aful_LG01	92100001	92200000	4.75489		Aful_LG01	92100001	92200000	4.90689		Ajap_LG01	92100001	92200000	0		Aful_LG03 19056876 19061982 Ajap_LG03 156037868 156042958 color=147,181,207
Ajap_LG01	92200001	92300000	0.32115		Ajap_LG04	92200001	92300000	3		Ajap_LG01	189710000	189950000	0		Ajap_LG01	92200001	92300000	7.60733		Aful_LG01	92200001	92300000	6.18982		Aful_LG01	92200001	92300000	4.58496		Aful_LG01	92200001	92300000	4.16993		Ajap_LG01	92200001	92300000	0		Aful_LG03 19135187 19143182 Ajap_LG03 155956841 155964831 color=147,181,207
Ajap_LG01	92300001	92400000	0.28019		Ajap_LG04	92300001	92400000	1		Ajap_LG01	189970000	190190000	0		Ajap_LG01	92300001	92400000	7.88874		Aful_LG01	92300001	92400000	6.24793		Aful_LG01	92300001	92400000	4.52356		Aful_LG01	92300001	92400000	4.58496		Ajap_LG01	92300001	92400000	0		Aful_LG03 19223829 19229037 Ajap_LG03 155878562 155883779 color=147,181,207
Ajap_LG01	92400001	92500000	0.31056		Ajap_LG04	92400001	92500000	4		Ajap_LG01	190210000	190330000	0		Ajap_LG01	92400001	92500000	7.37504		Aful_LG01	92400001	92500000	6.40939		Aful_LG01	92400001	92500000	5.16993		Aful_LG01	92400001	92500000	4.52356		Ajap_LG01	92400001	92500000	0		Aful_LG03 19311857 19317759 Ajap_LG03 155787632 155793541 color=147,181,207
Ajap_LG01	92500001	92600000	0.3138		Ajap_LG04	92500001	92600000	1		Ajap_LG01	190350000	190650000	0		Ajap_LG01	92500001	92600000	7.62205		Aful_LG01	92500001	92600000	6.04439		Aful_LG01	92500001	92600000	5.08746		Aful_LG01	92500001	92600000	4		Ajap_LG01	92500001	92600000	0		Aful_LG03 19372028 19380565 Ajap_LG03 155735534 155744098 color=147,181,207
Ajap_LG01	92600001	92700000	0.30541		Ajap_LG04	92600001	92700000	2		Ajap_LG01	190670000	191170000	0		Ajap_LG01	92600001	92700000	7.58496		Aful_LG01	92600001	92700000	5.83289		Aful_LG01	92600001	92700000	4.75489		Aful_LG01	92600001	92700000	3.32193		Ajap_LG01	92600001	92700000	0		Aful_LG03 19745653 19753904 Ajap_LG03 155336686 155344895 color=147,181,207
Ajap_LG01	92700001	92800000	0.29974		Ajap_LG04	92700001	92800000	2		Ajap_LG01	191190000	191370000	0		Ajap_LG01	92700001	92800000	7.62936		Aful_LG01	92700001	92800000	5.93074		Aful_LG01	92700001	92800000	4.58496		Aful_LG01	92700001	92800000	3.32193		Ajap_LG01	92700001	92800000	0		Aful_LG03 20097687 20103608 Ajap_LG03 154978139 154984055 color=147,181,207
Ajap_LG01	92800001	92900000	0.29234		Ajap_LG04	92800001	92900000	1		Ajap_LG01	191390000	191590000	0		Ajap_LG01	92800001	92900000	7.60733		Aful_LG01	92800001	92900000	6.39232		Aful_LG01	92800001	92900000	4.80735		Aful_LG01	92800001	92900000	4.16993		Ajap_LG01	92800001	92900000	0		Aful_LG03 20276119 20284184 Ajap_LG03 154818890 154826968 color=147,181,207
Ajap_LG01	92900001	93000000	0.31611		Ajap_LG04	92900001	93000000	4		Ajap_LG01	191610000	191870000	0		Ajap_LG01	92900001	93000000	7.46761		Aful_LG01	92900001	93000000	6.59991		Aful_LG01	92900001	93000000	5.16993		Aful_LG01	92900001	93000000	5.20945		Ajap_LG01	92900001	93000000	0		Aful_LG03 20333536 20339233 Ajap_LG03 154771603 154777283 color=147,181,207
Ajap_LG01	93000001	93100000	0.31939		Ajap_LG04	93000001	93100000	1		Ajap_LG01	191890000	192250000	0		Ajap_LG01	93000001	93100000	7.37504		Aful_LG01	93000001	93100000	6.37504		Aful_LG01	93000001	93100000	5.04439		Aful_LG01	93000001	93100000	5		Ajap_LG01	93000001	93100000	0		Aful_LG03 20396970 20404335 Ajap_LG03 154701824 154709273 color=147,181,207
Ajap_LG01	93100001	93200000	0.3083		Ajap_LG04	93100001	93200000	1		Ajap_LG01	192270000	192350000	0		Ajap_LG01	93100001	93200000	6.97728		Aful_LG01	93100001	93200000	6.47573		Aful_LG01	93100001	93200000	4.70044		Aful_LG01	93100001	93200000	4.75489		Ajap_LG01	93100001	93200000	0		Aful_LG03 20617519 20623328 Ajap_LG03 154474689 154480522 color=147,181,207
Ajap_LG01	93200001	93300000	0.29783		Ajap_LG04	93200001	93300000	0		Ajap_LG01	192370000	192770000	0		Ajap_LG01	93200001	93300000	7.2384		Aful_LG01	93200001	93300000	6.74147		Aful_LG01	93200001	93300000	5.04439		Aful_LG01	93200001	93300000	4.9542		Ajap_LG01	93200001	93300000	0		Aful_LG03 21300146 21305486 Ajap_LG03 153807395 153812723 color=147,181,207
Ajap_LG01	93300001	93400000	0.30583		Ajap_LG04	93300001	93400000	6		Ajap_LG01	192790000	193070000	0		Ajap_LG01	93300001	93400000	7.6865		Aful_LG01	93300001	93400000	5.97728		Aful_LG01	93300001	93400000	4.58496		Aful_LG01	93300001	93400000	3.90689		Ajap_LG01	93300001	93400000	0		Aful_LG03 22788174 22794814 Ajap_LG03 152021169 152027791 color=147,181,207
Ajap_LG01	93400001	93500000	0.31488		Ajap_LG04	93400001	93500000	0		Ajap_LG01	193090000	193430000	0		Ajap_LG01	93400001	93500000	7.12928		Aful_LG01	93400001	93500000	5.83289		Aful_LG01	93400001	93500000	4.32193		Aful_LG01	93400001	93500000	4		Ajap_LG01	93400001	93500000	0		Aful_LG03 25542644 25547959 Ajap_LG03 149059585 149064904 color=147,181,207
Ajap_LG01	93500001	93600000	0.27769		Ajap_LG04	93500001	93600000	0		Ajap_LG01	193450000	193710000	0		Ajap_LG01	93500001	93600000	7.47573		Aful_LG01	93500001	93600000	6.37504		Aful_LG01	93500001	93600000	5.39232		Aful_LG01	93500001	93600000	3.45943		Ajap_LG01	93500001	93600000	0		Aful_LG03 26434573 26439757 Ajap_LG03 148162108 148167259 color=147,181,207
Ajap_LG01	93600001	93700000	0.29456		Ajap_LG04	93600001	93700000	0		Ajap_LG01	193730000	193970000	0		Ajap_LG01	93600001	93700000	7.45943		Aful_LG01	93600001	93700000	6.02237		Aful_LG01	93600001	93700000	5.04439		Aful_LG01	93600001	93700000	3.32193		Ajap_LG01	93600001	93700000	0		Aful_LG03 26891124 26899010 Ajap_LG03 147583251 147591148 color=147,181,207
Ajap_LG01	93700001	93800000	0.2899		Ajap_LG04	93700001	93800000	0		Ajap_LG01	193990000	194150000	0		Ajap_LG01	93700001	93800000	7.44294		Aful_LG01	93700001	93800000	6.40939		Aful_LG01	93700001	93800000	4.58496		Aful_LG01	93700001	93800000	4.58496		Ajap_LG01	93700001	93800000	0		Aful_LG03 27067031 27072905 Ajap_LG03 147374450 147380329 color=147,181,207
Ajap_LG01	93800001	93900000	0.28629		Ajap_LG04	93800001	93900000	0		Ajap_LG01	194170000	194570000	0		Ajap_LG01	93800001	93900000	7.64386		Aful_LG01	93800001	93900000	5.83289		Aful_LG01	93800001	93900000	4.80735		Aful_LG01	93800001	93900000	3.80735		Ajap_LG01	93800001	93900000	0		Aful_LG03 27589373 27595365 Ajap_LG03 146812928 146818914 color=147,181,207
Ajap_LG01	93900001	94000000	0.28574		Ajap_LG04	93900001	94000000	0		Ajap_LG01	194590000	195150000	0		Ajap_LG01	93900001	94000000	7.67243		Aful_LG01	93900001	94000000	5.83289		Aful_LG01	93900001	94000000	3.80735		Aful_LG01	93900001	94000000	3.45943		Ajap_LG01	93900001	94000000	0		Aful_LG03 29216328 29221966 Ajap_LG03 145260753 145266368 color=147,181,207
Ajap_LG01	94000001	94100000	0.31332		Ajap_LG04	94000001	94100000	0		Ajap_LG01	195170000	195330000	0		Ajap_LG01	94000001	94100000	7.2854		Aful_LG01	94000001	94100000	6.14975		Aful_LG01	94000001	94100000	4.24793		Aful_LG01	94000001	94100000	4.58496		Ajap_LG01	94000001	94100000	0		Aful_LG03 29284226 29289291 Ajap_LG03 145193045 145198162 color=147,181,207
Ajap_LG01	94100001	94200000	0.30445		Ajap_LG04	94100001	94200000	6		Ajap_LG01	195350000	195490000	0		Ajap_LG01	94100001	94200000	7.32193		Aful_LG01	94100001	94200000	6.88264		Aful_LG01	94100001	94200000	5.49185		Aful_LG01	94100001	94200000	4.64386		Ajap_LG01	94100001	94200000	0		Aful_LG03 29407636 29414194 Ajap_LG03 145065169 145071680 color=147,181,207
Ajap_LG01	94200001	94300000	0.28605		Ajap_LG04	94200001	94300000	4		Ajap_LG01	195510000	195790000	0		Ajap_LG01	94200001	94300000	7.49185		Aful_LG01	94200001	94300000	6.10852		Aful_LG01	94200001	94300000	5.20945		Aful_LG01	94200001	94300000	3		Ajap_LG01	94200001	94300000	0		Aful_LG03 29430057 29435656 Ajap_LG03 145043690 145049299 color=147,181,207
Ajap_LG01	94300001	94400000	0.30448		Ajap_LG04	94300001	94400000	4		Ajap_LG01	195810000	196130000	0		Ajap_LG01	94300001	94400000	7.76155		Aful_LG01	94300001	94400000	5.78136		Aful_LG01	94300001	94400000	3.70044		Aful_LG01	94300001	94400000	4.39232		Ajap_LG01	94300001	94400000	0		Aful_LG03 29483182 29488726 Ajap_LG03 144987656 144993249 color=147,181,207
Ajap_LG01	94400001	94500000	0.28535		Ajap_LG04	94400001	94500000	0		Ajap_LG01	196150000	196390000	0		Ajap_LG01	94400001	94500000	7.74147		Aful_LG01	94400001	94500000	5.58496		Aful_LG01	94400001	94500000	3.32193		Aful_LG01	94400001	94500000	3.80735		Ajap_LG01	94400001	94500000	0		Aful_LG03 30035341 30042118 Ajap_LG03 144467352 144474111 color=147,181,207
Ajap_LG01	94500001	94600000	0.29056		Ajap_LG04	94500001	94600000	1		Ajap_LG01	196410000	196630000	0		Ajap_LG01	94500001	94600000	7.69349		Aful_LG01	94500001	94600000	5.78136		Aful_LG01	94500001	94600000	4.64386		Aful_LG01	94500001	94600000	4		Ajap_LG01	94500001	94600000	0		Aful_LG03 145190042 145197362 Ajap_LG03 34638172 34645497 color=147,181,207
Ajap_LG01	94600001	94700000	0.30202		Ajap_LG04	94600001	94700000	4		Ajap_LG01	196650000	196730000	0		Ajap_LG01	94600001	94700000	7.25739		Aful_LG01	94600001	94700000	6.40939		Aful_LG01	94600001	94700000	4.75489		Aful_LG01	94600001	94700000	4.16993		Ajap_LG01	94600001	94700000	0		Aful_LG03 147362300 147367894 Ajap_LG03 32537121 32542719 color=147,181,207
Ajap_LG01	94700001	94800000	0.31667		Ajap_LG04	94700001	94800000	4		Ajap_LG01	196750000	196970000	0		Ajap_LG01	94700001	94800000	7.61471		Aful_LG01	94700001	94800000	6.08746		Aful_LG01	94700001	94800000	4.58496		Aful_LG01	94700001	94800000	3.45943		Ajap_LG01	94700001	94800000	0		Aful_LG03 147700691 147706467 Ajap_LG03 32232718 32238515 color=147,181,207
Ajap_LG01	94800001	94900000	0.30839		Ajap_LG04	94800001	94900000	0		Ajap_LG01	196990000	197090000	0		Ajap_LG01	94800001	94900000	8		Aful_LG01	94800001	94900000	5.39232		Aful_LG01	94800001	94900000	4.24793		Aful_LG01	94800001	94900000	2.80735		Ajap_LG01	94800001	94900000	0		Aful_LG03 148387253 148393429 Ajap_LG03 31502242 31508433 color=147,181,207
Ajap_LG01	94900001	95000000	0.29379		Ajap_LG04	94900001	95000000	2		Ajap_LG01	197110000	197310000	0		Ajap_LG01	94900001	95000000	7.73471		Aful_LG01	94900001	95000000	6.75489		Aful_LG01	94900001	95000000	5.2854		Aful_LG01	94900001	95000000	4.85798		Ajap_LG01	94900001	95000000	0		Aful_LG03 149861518 149866596 Ajap_LG03 28396961 28402008 color=147,181,207
Ajap_LG01	95000001	95100000	0.31712		Ajap_LG04	95000001	95100000	0		Ajap_LG01	197330000	197750000	0		Ajap_LG01	95000001	95100000	7.67243		Aful_LG01	95000001	95100000	6.59991		Aful_LG01	95000001	95100000	5.12928		Aful_LG01	95000001	95100000	5		Ajap_LG01	95000001	95100000	0		Aful_LG03 150144402 150151904 Ajap_LG03 28147712 28155219 color=147,181,207
Ajap_LG01	95100001	95200000	0.31566		Ajap_LG04	95100001	95200000	2		Ajap_LG01	197770000	198290000	0		Ajap_LG01	95100001	95200000	7.25739		Aful_LG01	95100001	95200000	6.49185		Aful_LG01	95100001	95200000	5.32193		Aful_LG01	95100001	95200000	4.70044		Ajap_LG01	95100001	95200000	0		Aful_LG03 150340914 150346525 Ajap_LG03 27776641 27782310 color=147,181,207
Ajap_LG01	95200001	95300000	0.30645		Ajap_LG04	95200001	95300000	3		Ajap_LG01	198310000	198470000	0		Ajap_LG01	95200001	95300000	7.39232		Aful_LG01	95200001	95300000	6.16993		Aful_LG01	95200001	95300000	4.58496		Aful_LG01	95200001	95300000	4.85798		Ajap_LG01	95200001	95300000	0		Aful_LG03 150610048 150617164 Ajap_LG03 27385856 27393013 color=147,181,207
Ajap_LG01	95300001	95400000	0.30929		Ajap_LG04	95300001	95400000	0		Ajap_LG01	198490000	198630000	0		Ajap_LG01	95300001	95400000	7.52356		Aful_LG01	95300001	95400000	6.12928		Aful_LG01	95300001	95400000	4.39232		Aful_LG01	95300001	95400000	5.04439		Ajap_LG01	95300001	95400000	0		Aful_LG03 150736368 150741861 Ajap_LG03 27249272 27254783 color=147,181,207
Ajap_LG01	95400001	95500000	0.29383		Ajap_LG04	95400001	95500000	1		Ajap_LG01	198650000	198910000	0		Ajap_LG01	95400001	95500000	7.33985		Aful_LG01	95400001	95500000	5.93074		Aful_LG01	95400001	95500000	3.80735		Aful_LG01	95400001	95500000	4		Ajap_LG01	95400001	95500000	0		Aful_LG03 151010412 151019318 Ajap_LG03 26969237 26978168 color=147,181,207
Ajap_LG01	95500001	95600000	0.33225		Ajap_LG04	95500001	95600000	0		Ajap_LG01	198930000	199170000	0		Ajap_LG01	95500001	95600000	7.01123		Aful_LG01	95500001	95600000	6.18982		Aful_LG01	95500001	95600000	5		Aful_LG01	95500001	95600000	3.80735		Ajap_LG01	95500001	95600000	0		Aful_LG03 151203448 151211505 Ajap_LG03 26807699 26815688 color=147,181,207
Ajap_LG01	95600001	95700000	0.30137		Ajap_LG04	95600001	95700000	1		Ajap_LG01	199190000	199470000	0		Ajap_LG01	95600001	95700000	7.54689		Aful_LG01	95600001	95700000	6.6865		Aful_LG01	95600001	95700000	5.39232		Aful_LG01	95600001	95700000	4.52356		Ajap_LG01	95600001	95700000	0		Aful_LG03 151736644 151744778 Ajap_LG03 26311267 26319482 color=147,181,207
Ajap_LG01	95700001	95800000	0.31528		Ajap_LG04	95700001	95800000	3		Ajap_LG01	199490000	199670000	0		Ajap_LG01	95700001	95800000	7.49185		Aful_LG01	95700001	95800000	5.9542		Aful_LG01	95700001	95800000	5		Aful_LG01	95700001	95800000	4.32193		Ajap_LG01	95700001	95800000	0		Aful_LG03 152093954 152100724 Ajap_LG03 25948654 25955441 color=147,181,207
Ajap_LG01	95800001	95900000	0.29447		Ajap_LG04	95800001	95900000	0		Ajap_LG01	199690000	199930000	0		Ajap_LG01	95800001	95900000	7.62205		Aful_LG01	95800001	95900000	7		Aful_LG01	95800001	95900000	6.04439		Aful_LG01	95800001	95900000	4.80735		Ajap_LG01	95800001	95900000	0		Aful_LG03 152351387 152357469 Ajap_LG03 25630962 25637001 color=147,181,207
Ajap_LG01	95900001	96000000	0.32413		Ajap_LG04	95900001	96000000	0		Ajap_LG01	199950000	200250000	0		Ajap_LG01	95900001	96000000	7.56224		Aful_LG01	95900001	96000000	6.18982		Aful_LG01	95900001	96000000	4.75489		Aful_LG01	95900001	96000000	4.08746		Ajap_LG01	95900001	96000000	0		Aful_LG03 152445212 152451423 Ajap_LG03 25531063 25537291 color=147,181,207
Ajap_LG01	96000001	96100000	0.29049		Ajap_LG04	96000001	96100000	1		Ajap_LG01	200270000	200750000	0		Ajap_LG01	96000001	96100000	7.53138		Aful_LG01	96000001	96100000	5.9542		Aful_LG01	96000001	96100000	4.45943		Aful_LG01	96000001	96100000	4.24793		Ajap_LG01	96000001	96100000	0		Aful_LG03 152988209 152995605 Ajap_LG03 24998664 25006047 color=147,181,207
Ajap_LG01	96100001	96200000	0.32199		Ajap_LG04	96100001	96200000	0		Ajap_LG01	200770000	201170000	0		Ajap_LG01	96100001	96200000	7.91886		Aful_LG01	96100001	96200000	6.30378		Aful_LG01	96100001	96200000	4.75489		Aful_LG01	96100001	96200000	5		Ajap_LG01	96100001	96200000	0		Aful_LG03 153009817 153015018 Ajap_LG03 24978040 24983227 color=147,181,207
Ajap_LG01	96200001	96300000	0.33525		Ajap_LG04	96200001	96300000	2		Ajap_LG01	201190000	201390000	0		Ajap_LG01	96200001	96300000	7.42626		Aful_LG01	96200001	96300000	6.44294		Aful_LG01	96200001	96300000	4.80735		Aful_LG01	96200001	96300000	4.70044		Ajap_LG01	96200001	96300000	0		Aful_LG03 153260632 153266588 Ajap_LG03 24686575 24692567 color=147,181,207
Ajap_LG01	96300001	96400000	0.28481		Ajap_LG04	96300001	96400000	1		Ajap_LG01	201410000	201570000	0		Ajap_LG01	96300001	96400000	7.84549		Aful_LG01	96300001	96400000	5.80735		Aful_LG01	96300001	96400000	4.16993		Aful_LG01	96300001	96400000	3.70044		Ajap_LG01	96300001	96400000	0		Aful_LG03 153268183 153274139 Ajap_LG03 24679080 24684988 color=147,181,207
Ajap_LG01	96400001	96500000	0.30532		Ajap_LG04	96400001	96500000	1		Ajap_LG01	201590000	201770000	0		Ajap_LG01	96400001	96500000	7.73471		Aful_LG01	96400001	96500000	6		Aful_LG01	96400001	96500000	4.08746		Aful_LG01	96400001	96500000	4.52356		Ajap_LG01	96400001	96500000	0		Aful_LG03 153313805 153321330 Ajap_LG03 24641536 24649061 color=147,181,207
Ajap_LG01	96500001	96600000	0.32126		Ajap_LG04	96500001	96600000	1		Ajap_LG01	201790000	201930000	0		Ajap_LG01	96500001	96600000	7.13955		Aful_LG01	96500001	96600000	6.64386		Aful_LG01	96500001	96600000	4.85798		Aful_LG01	96500001	96600000	5.64386		Ajap_LG01	96500001	96600000	0		Aful_LG03 153619783 153625328 Ajap_LG03 24289280 24294822 color=147,181,207
Ajap_LG01	96600001	96700000	0.29042		Ajap_LG04	96600001	96700000	1		Ajap_LG01	201950000	202230000	0		Ajap_LG01	96600001	96700000	7.40088		Aful_LG01	96600001	96700000	6.35755		Aful_LG01	96600001	96700000	5		Aful_LG01	96600001	96700000	4.80735		Ajap_LG01	96600001	96700000	0		Aful_LG03 153673763 153682796 Ajap_LG03 24231071 24240118 color=147,181,207
Ajap_LG01	96700001	96800000	0.27809		Ajap_LG04	96700001	96800000	1		Ajap_LG01	202250000	202590000	0		Ajap_LG01	96700001	96800000	7.97728		Aful_LG01	96700001	96800000	6.32193		Aful_LG01	96700001	96800000	5.58496		Aful_LG01	96700001	96800000	3		Ajap_LG01	96700001	96800000	0		Aful_LG03 153688575 153693588 Ajap_LG03 24220298 24225306 color=147,181,207
Ajap_LG01	96800001	96900000	0.29828		Ajap_LG04	96800001	96900000	1		Ajap_LG01	202610000	202810000	0		Ajap_LG01	96800001	96900000	7.25739		Aful_LG01	96800001	96900000	6.55459		Aful_LG01	96800001	96900000	5.2854		Aful_LG01	96800001	96900000	4.75489		Ajap_LG01	96800001	96900000	0		Aful_LG03 153694220 153699917 Ajap_LG03 24213989 24219647 color=147,181,207
Ajap_LG01	96900001	97000000	0.30505		Ajap_LG04	96900001	97000000	4		Ajap_LG01	202830000	203150000	0		Ajap_LG01	96900001	97000000	7.79442		Aful_LG01	96900001	97000000	6.49185		Aful_LG01	96900001	97000000	4.90689		Aful_LG01	96900001	97000000	4.45943		Ajap_LG01	96900001	97000000	0		Aful_LG03 153838803 153844229 Ajap_LG03 24069008 24074366 color=147,181,207
Ajap_LG01	97000001	97100000	0.30574		Ajap_LG04	97000001	97100000	1		Ajap_LG01	203170000	203370000	0		Ajap_LG01	97000001	97100000	7.48382		Aful_LG01	97000001	97100000	6		Aful_LG01	97000001	97100000	4.85798		Aful_LG01	97000001	97100000	3.32193		Ajap_LG01	97000001	97100000	0		Aful_LG03 153944490 153950040 Ajap_LG03 23945438 23950988 color=147,181,207
Ajap_LG01	97100001	97200000	0.30992		Ajap_LG04	97100001	97200000	5		Ajap_LG01	203390000	203550000	0		Ajap_LG01	97100001	97200000	7.40939		Aful_LG01	97100001	97200000	6.53916		Aful_LG01	97100001	97200000	5.49185		Aful_LG01	97100001	97200000	3.70044		Ajap_LG01	97100001	97200000	0		Aful_LG03 154202844 154209087 Ajap_LG03 23648091 23654399 color=147,181,207
Ajap_LG01	97200001	97300000	0.28662		Ajap_LG04	97200001	97300000	0		Ajap_LG01	203570000	203890000	0		Ajap_LG01	97200001	97300000	7.65821		Aful_LG01	97200001	97300000	6.16993		Aful_LG01	97200001	97300000	5.32193		Aful_LG01	97200001	97300000	3.80735		Ajap_LG01	97200001	97300000	0		Aful_LG03 154266311 154271385 Ajap_LG03 23628484 23633499 color=147,181,207
Ajap_LG01	97300001	97400000	0.30746		Ajap_LG04	97300001	97400000	2		Ajap_LG01	203910000	204070000	0		Ajap_LG01	97300001	97400000	7.48382		Aful_LG01	97300001	97400000	6.14975		Aful_LG01	97300001	97400000	4.08746		Aful_LG01	97300001	97400000	4.64386		Ajap_LG01	97300001	97400000	0		Aful_LG03 154792654 154798385 Ajap_LG03 23126016 23131718 color=147,181,207
Ajap_LG01	97400001	97500000	0.30131		Ajap_LG04	97400001	97500000	2		Ajap_LG01	204090000	204270000	0		Ajap_LG01	97400001	97500000	7.21917		Aful_LG01	97400001	97500000	6.12928		Aful_LG01	97400001	97500000	4.39232		Aful_LG01	97400001	97500000	4.24793		Ajap_LG01	97400001	97500000	0		Aful_LG03 154900460 154905515 Ajap_LG03 23019519 23024522 color=147,181,207
Ajap_LG01	97500001	97600000	0.28951		Ajap_LG04	97500001	97600000	2		Ajap_LG01	204290000	204410000	0		Ajap_LG01	97500001	97600000	7.65105		Aful_LG01	97500001	97600000	6.35755		Aful_LG01	97500001	97600000	5		Aful_LG01	97500001	97600000	3.90689		Ajap_LG01	97500001	97600000	0		Aful_LG03 154957966 154964637 Ajap_LG03 22959292 22965974 color=147,181,207
Ajap_LG01	97600001	97700000	0.27977		Ajap_LG04	97600001	97700000	2		Ajap_LG01	204430000	204670000	0		Ajap_LG01	97600001	97700000	6.88264		Aful_LG01	97600001	97700000	6.2854		Aful_LG01	97600001	97700000	5.49185		Aful_LG01	97600001	97700000	3.90689		Ajap_LG01	97600001	97700000	0		Aful_LG03 155555602 155561611 Ajap_LG03 22396930 22402883 color=147,181,207
Ajap_LG01	97700001	97800000	0.28396		Ajap_LG04	97700001	97800000	3		Ajap_LG01	204690000	204830000	0		Ajap_LG01	97700001	97800000	7.63662		Aful_LG01	97700001	97800000	6.12928		Aful_LG01	97700001	97800000	4.90689		Aful_LG01	97700001	97800000	4.08746		Ajap_LG01	97700001	97800000	0		Aful_LG03 155568038 155577845 Ajap_LG03 22380544 22390334 color=147,181,207
Ajap_LG01	97800001	97900000	0.30442		Ajap_LG04	97800001	97900000	1		Ajap_LG01	204850000	205210000	0		Ajap_LG01	97800001	97900000	7.64386		Aful_LG01	97800001	97900000	6.42626		Aful_LG01	97800001	97900000	5		Aful_LG01	97800001	97900000	4.52356		Ajap_LG01	97800001	97900000	0		Aful_LG03 155583299 155588815 Ajap_LG03 22369432 22374941 color=147,181,207
Ajap_LG01	97900001	98000000	0.33802		Ajap_LG04	97900001	98000000	2		Ajap_LG01	205230000	205430000	0		Ajap_LG01	97900001	98000000	7.49185		Aful_LG01	97900001	98000000	6.37504		Aful_LG01	97900001	98000000	4.58496		Aful_LG01	97900001	98000000	4.80735		Ajap_LG01	97900001	98000000	0		Aful_LG03 155621895 155627549 Ajap_LG03 22331392 22337055 color=147,181,207
Ajap_LG01	98000001	98100000	0.2887		Ajap_LG04	98000001	98100000	0		Ajap_LG01	205450000	205610000	0		Ajap_LG01	98000001	98100000	7.87036		Aful_LG01	98000001	98100000	6.30378		Aful_LG01	98000001	98100000	4.64386		Aful_LG01	98000001	98100000	4.70044		Ajap_LG01	98000001	98100000	0		Aful_LG03 155733898 155740573 Ajap_LG03 22233489 22240096 color=147,181,207
Ajap_LG01	98100001	98200000	0.32895		Ajap_LG04	98100001	98200000	0		Ajap_LG01	205630000	206010000	0		Ajap_LG01	98100001	98200000	6.75489		Aful_LG01	98100001	98200000	6.65821		Aful_LG01	98100001	98200000	4.9542		Aful_LG01	98100001	98200000	5.12928		Ajap_LG01	98100001	98200000	0		Aful_LG03 155796481 155806585 Ajap_LG03 22167437 22177487 color=147,181,207
Ajap_LG01	98200001	98300000	0.33283		Ajap_LG04	98200001	98300000	1		Ajap_LG01	206030000	206170000	0		Ajap_LG01	98200001	98300000	7.20945		Aful_LG01	98200001	98300000	5.72792		Aful_LG01	98200001	98300000	4.64386		Aful_LG01	98200001	98300000	3.16993		Ajap_LG01	98200001	98300000	0		Aful_LG03 155866317 155871797 Ajap_LG03 22102488 22107975 color=147,181,207
Ajap_LG01	98300001	98400000	0.3022		Ajap_LG04	98300001	98400000	1		Ajap_LG01	206190000	206410000	0		Ajap_LG01	98300001	98400000	7.53916		Aful_LG01	98300001	98400000	5.75489		Aful_LG01	98300001	98400000	4.39232		Aful_LG01	98300001	98400000	2.80735		Ajap_LG01	98300001	98400000	0		Aful_LG03 155876646 155882867 Ajap_LG03 22091388 22097610 color=147,181,207
Ajap_LG01	98400001	98500000	0.30421		Ajap_LG04	98400001	98500000	0		Ajap_LG01	206430000	206570000	0		Ajap_LG01	98400001	98500000	7.50779		Aful_LG01	98400001	98500000	5.88264		Aful_LG01	98400001	98500000	4.58496		Aful_LG01	98400001	98500000	3.80735		Ajap_LG01	98400001	98500000	0		Aful_LG03 155921416 155927177 Ajap_LG03 22044672 22050429 color=147,181,207
Ajap_LG01	98500001	98600000	0.30397		Ajap_LG04	98500001	98600000	1		Ajap_LG01	206590000	206770000	0		Ajap_LG01	98500001	98600000	7.55459		Aful_LG01	98500001	98600000	6.16993		Aful_LG01	98500001	98600000	4.85798		Aful_LG01	98500001	98600000	4.45943		Ajap_LG01	98500001	98600000	0		Aful_LG03 156194508 156200480 Ajap_LG03 21767886 21773820 color=147,181,207
Ajap_LG01	98600001	98700000	0.30022		Ajap_LG04	98600001	98700000	0		Ajap_LG01	206790000	207150000	0		Ajap_LG01	98600001	98700000	7.48382		Aful_LG01	98600001	98700000	6.10852		Aful_LG01	98600001	98700000	4.80735		Aful_LG01	98600001	98700000	3.32193		Ajap_LG01	98600001	98700000	0		Aful_LG03 156231249 156236915 Ajap_LG03 21729190 21734895 color=147,181,207
Ajap_LG01	98700001	98800000	0.31487		Ajap_LG04	98700001	98800000	1		Ajap_LG01	207170000	207310000	0		Ajap_LG01	98700001	98800000	7.5157		Aful_LG01	98700001	98800000	6.35755		Aful_LG01	98700001	98800000	5.24793		Aful_LG01	98700001	98800000	3.16993		Ajap_LG01	98700001	98800000	0		Aful_LG03 156633360 156639932 Ajap_LG03 21301226 21307798 color=147,181,207
Ajap_LG01	98800001	98900000	0.29375		Ajap_LG04	98800001	98900000	1		Ajap_LG01	207330000	207550000	0		Ajap_LG01	98800001	98900000	7.53916		Aful_LG01	98800001	98900000	5.9542		Aful_LG01	98800001	98900000	4.64386		Aful_LG01	98800001	98900000	4.24793		Ajap_LG01	98800001	98900000	0		Aful_LG03 156699592 156704635 Ajap_LG03 21222458 21227503 color=147,181,207
Ajap_LG01	98900001	99000000	0.31148		Ajap_LG04	98900001	99000000	1		Ajap_LG01	207570000	207810000	0		Ajap_LG01	98900001	99000000	7.19967		Aful_LG01	98900001	99000000	6.32193		Aful_LG01	98900001	99000000	4.52356		Aful_LG01	98900001	99000000	4.70044		Ajap_LG01	98900001	99000000	0		Aful_LG03 157355045 157360060 Ajap_LG03 20645179 20650173 color=147,181,207
Ajap_LG01	99000001	99100000	0.28152		Ajap_LG04	99000001	99100000	6		Ajap_LG01	207830000	208010000	0		Ajap_LG01	99000001	99100000	7.79442		Aful_LG01	99000001	99100000	6.08746		Aful_LG01	99000001	99100000	4.32193		Aful_LG01	99000001	99100000	4.32193		Ajap_LG01	99000001	99100000	0		Aful_LG03 157683247 157688469 Ajap_LG03 20307968 20313159 color=147,181,207
Ajap_LG01	99100001	99200000	0.2975		Ajap_LG04	99100001	99200000	1		Ajap_LG01	208030000	208150000	0		Ajap_LG01	99100001	99200000	7.49985		Aful_LG01	99100001	99200000	5.97728		Aful_LG01	99100001	99200000	4.80735		Aful_LG01	99100001	99200000	4.32193		Ajap_LG01	99100001	99200000	0		Aful_LG03 157812259 157817848 Ajap_LG03 20168704 20174319 color=147,181,207
Ajap_LG01	99200001	99300000	0.30676		Ajap_LG04	99200001	99300000	1		Ajap_LG01	208170000	208570000	0		Ajap_LG01	99200001	99300000	7.08746		Aful_LG01	99200001	99300000	5.9542		Aful_LG01	99200001	99300000	4.58496		Aful_LG01	99200001	99300000	4.16993		Ajap_LG01	99200001	99300000	0		Aful_LG03 158324739 158332828 Ajap_LG03 19640364 19648427 color=147,181,207
Ajap_LG01	99300001	99400000	0.30192		Ajap_LG04	99300001	99400000	3		Ajap_LG01	208590000	208890000	0		Ajap_LG01	99300001	99400000	7.48382		Aful_LG01	99300001	99400000	6.26679		Aful_LG01	99300001	99400000	4.39232		Aful_LG01	99300001	99400000	4.58496		Ajap_LG01	99300001	99400000	0		Aful_LG03 158723871 158729733 Ajap_LG03 19194435 19200291 color=147,181,207
Ajap_LG01	99400001	99500000	0.30928		Ajap_LG04	99400001	99500000	0		Ajap_LG01	208910000	209270000	0		Ajap_LG01	99400001	99500000	7.59246		Aful_LG01	99400001	99500000	6.39232		Aful_LG01	99400001	99500000	5		Aful_LG01	99400001	99500000	4		Ajap_LG01	99400001	99500000	0		Aful_LG03 158996257 159002634 Ajap_LG03 18937604 18943999 color=147,181,207
Ajap_LG01	99500001	99600000	0.31679		Ajap_LG04	99500001	99600000	2		Ajap_LG01	209290000	209370000	0		Ajap_LG01	99500001	99600000	7.45121		Aful_LG01	99500001	99600000	5.90689		Aful_LG01	99500001	99600000	4.32193		Aful_LG01	99500001	99600000	3.45943		Ajap_LG01	99500001	99600000	0		Aful_LG03 159014796 159022631 Ajap_LG03 18917963 18925769 color=147,181,207
Ajap_LG01	99600001	99700000	0.29773		Ajap_LG04	99600001	99700000	0		Ajap_LG01	209390000	209550000	0		Ajap_LG01	99600001	99700000	7.70044		Aful_LG01	99600001	99700000	5.93074		Aful_LG01	99600001	99700000	4.70044		Aful_LG01	99600001	99700000	3.70044		Ajap_LG01	99600001	99700000	0		Aful_LG03 159061093 159066878 Ajap_LG03 18874368 18880169 color=147,181,207
Ajap_LG01	99700001	99800000	0.29359		Ajap_LG04	99700001	99800000	1		Ajap_LG01	209570000	210050000	0		Ajap_LG01	99700001	99800000	7.3837		Aful_LG01	99700001	99800000	6.08746		Aful_LG01	99700001	99800000	4.75489		Aful_LG01	99700001	99800000	3.70044		Ajap_LG01	99700001	99800000	0		Aful_LG03 159082007 159087431 Ajap_LG03 18853888 18859291 color=147,181,207
Ajap_LG01	99800001	99900000	0.29681		Ajap_LG04	99800001	99900000	3		Ajap_LG01	210070000	210310000	0		Ajap_LG01	99800001	99900000	7.53138		Aful_LG01	99800001	99900000	6.18982		Aful_LG01	99800001	99900000	4.70044		Aful_LG01	99800001	99900000	3.80735		Ajap_LG01	99800001	99900000	0		Aful_LG03 159148029 159153454 Ajap_LG03 18785728 18791196 color=147,181,207
Ajap_LG01	99900001	100000000	0.29176		Ajap_LG04	99900001	100000000	1		Ajap_LG01	210330000	210710000	0		Ajap_LG01	99900001	100000000	7.40939		Aful_LG01	99900001	100000000	6.18982		Aful_LG01	99900001	100000000	5.08746		Aful_LG01	99900001	100000000	3.80735		Ajap_LG01	99900001	100000000	0		Aful_LG03 159315684 159321073 Ajap_LG03 18602619 18607986 color=147,181,207
Ajap_LG01	100000001	100100000	0.30061		Ajap_LG04	100000001	100100000	2		Ajap_LG01	210730000	211190000	0		Ajap_LG01	100000001	100100000	7.66534		Aful_LG01	100000001	100100000	6.12928		Aful_LG01	100000001	100100000	4.70044		Aful_LG01	100000001	100100000	3.45943		Ajap_LG01	100000001	100100000	0		Aful_LG03 159325539 159332528 Ajap_LG03 18591734 18598713 color=147,181,207
Ajap_LG01	100100001	100200000	0.31704		Ajap_LG04	100100001	100200000	1		Ajap_LG01	211210000	211410000	0		Ajap_LG01	100100001	100200000	7.57743		Aful_LG01	100100001	100200000	4.85798		Aful_LG01	100100001	100200000	3.16993		Aful_LG01	100100001	100200000	2.32193		Ajap_LG01	100100001	100200000	0		Aful_LG03 159343593 159348919 Ajap_LG03 18575360 18580692 color=147,181,207
Ajap_LG01	100200001	100300000	0.30192		Ajap_LG04	100200001	100300000	0		Ajap_LG01	211430000	211670000	0		Ajap_LG01	100200001	100300000	7.33985		Aful_LG01	100200001	100300000	6		Aful_LG01	100200001	100300000	4.58496		Aful_LG01	100200001	100300000	4.24793		Ajap_LG01	100200001	100300000	0		Aful_LG03 160010702 160015796 Ajap_LG03 17532945 17538012 color=147,181,207
Ajap_LG01	100300001	100400000	0.29898		Ajap_LG04	100300001	100400000	4		Ajap_LG01	211690000	212090000	0		Ajap_LG01	100300001	100400000	7.57743		Aful_LG01	100300001	100400000	5.90689		Aful_LG01	100300001	100400000	4.75489		Aful_LG01	100300001	100400000	3.16993		Ajap_LG01	100300001	100400000	0		Aful_LG03 160269913 160276160 Ajap_LG03 17264640 17270889 color=147,181,207
Ajap_LG01	100400001	100500000	0.28996		Ajap_LG04	100400001	100500000	0		Ajap_LG01	212110000	212370000	0		Ajap_LG01	100400001	100500000	7.2384		Aful_LG01	100400001	100500000	6.37504		Aful_LG01	100400001	100500000	5.16993		Aful_LG01	100400001	100500000	4.39232		Ajap_LG01	100400001	100500000	0		Aful_LG03 160291389 160299221 Ajap_LG03 17240918 17248752 color=147,181,207
Ajap_LG01	100500001	100600000	0.31259		Ajap_LG04	100500001	100600000	2		Ajap_LG01	212390000	212690000	0		Ajap_LG01	100500001	100600000	7.50779		Aful_LG01	100500001	100600000	6.39232		Aful_LG01	100500001	100600000	4.80735		Aful_LG01	100500001	100600000	3.80735		Ajap_LG01	100500001	100600000	0		Aful_LG03 160304207 160311047 Ajap_LG03 17229144 17235976 color=147,181,207
Ajap_LG01	100600001	100700000	0.32113		Ajap_LG04	100600001	100700000	0		Ajap_LG01	212710000	212890000	0		Ajap_LG01	100600001	100700000	7.66534		Aful_LG01	100600001	100700000	5.45943		Aful_LG01	100600001	100700000	4.16993		Aful_LG01	100600001	100700000	2.58496		Ajap_LG01	100600001	100700000	0		Aful_LG03 160320387 160327131 Ajap_LG03 17212892 17219654 color=147,181,207
Ajap_LG01	100700001	100800000	0.33229		Ajap_LG04	100700001	100800000	0		Ajap_LG01	212910000	213050000	0		Ajap_LG01	100700001	100800000	7.66534		Aful_LG01	100700001	100800000	6.16993		Aful_LG01	100700001	100800000	4.08746		Aful_LG01	100700001	100800000	4.16993		Ajap_LG01	100700001	100800000	0		Aful_LG03 160328290 160335056 Ajap_LG03 17206191 17212964 color=147,181,207
Ajap_LG01	100800001	100900000	0.29483		Ajap_LG04	100800001	100900000	0		Ajap_LG01	213070000	213170000	0		Ajap_LG01	100800001	100900000	7.84549		Aful_LG01	100800001	100900000	6.10852		Aful_LG01	100800001	100900000	4.58496		Aful_LG01	100800001	100900000	3.32193		Ajap_LG01	100800001	100900000	0		Aful_LG03 160348596 160355219 Ajap_LG03 17186104 17192740 color=147,181,207
Ajap_LG01	100900001	101000000	0.31501		Ajap_LG04	100900001	101000000	1		Ajap_LG01	213190000	213550000	0		Ajap_LG01	100900001	101000000	7.72792		Aful_LG01	100900001	101000000	4		Aful_LG01	100900001	101000000	2.80735		Aful_LG01	100900001	101000000	2.58496		Ajap_LG01	100900001	101000000	0		Aful_LG03 160371645 160376980 Ajap_LG03 17164297 17169665 color=147,181,207
Ajap_LG01	101000001	101100000	0.31698		Ajap_LG04	101000001	101100000	0		Ajap_LG01	213570000	214090000	0		Ajap_LG01	101000001	101100000	7.37504		Aful_LG01	101000001	101100000	5.64386		Aful_LG01	101000001	101100000	3.90689		Aful_LG01	101000001	101100000	3.45943		Ajap_LG01	101000001	101100000	0		Aful_LG03 160540872 160548017 Ajap_LG03 16978701 16985877 color=147,181,207
Ajap_LG01	101100001	101200000	0.31365		Ajap_LG04	101100001	101200000	3		Ajap_LG01	214110000	214610000	0		Ajap_LG01	101100001	101200000	7.62936		Aful_LG01	101100001	101200000	5.9542		Aful_LG01	101100001	101200000	4.39232		Aful_LG01	101100001	101200000	4.24793		Ajap_LG01	101100001	101200000	0		Aful_LG03 160564305 160570543 Ajap_LG03 16955290 16961535 color=147,181,207
Ajap_LG01	101200001	101300000	0.29224		Ajap_LG04	101200001	101300000	4		Ajap_LG01	214630000	214830000	0		Ajap_LG01	101200001	101300000	7.14975		Aful_LG01	101200001	101300000	6.24793		Aful_LG01	101200001	101300000	5.04439		Aful_LG01	101200001	101300000	4.24793		Ajap_LG01	101200001	101300000	0		Aful_LG03 160570567 160575711 Ajap_LG03 16950125 16955251 color=147,181,207
Ajap_LG01	101300001	101400000	0.32532		Ajap_LG04	101300001	101400000	1		Ajap_LG01	214850000	215070000	0		Ajap_LG01	101300001	101400000	7.16993		Aful_LG01	101300001	101400000	5.90689		Aful_LG01	101300001	101400000	4.85798		Aful_LG01	101300001	101400000	3.58496		Ajap_LG01	101300001	101400000	0		Aful_LG03 160842165 160847660 Ajap_LG03 16666806 16672333 color=147,181,207
Ajap_LG01	101400001	101500000	0.31888		Ajap_LG04	101400001	101500000	1		Ajap_LG01	215090000	215210000	0		Ajap_LG01	101400001	101500000	7.6865		Aful_LG01	101400001	101500000	6.37504		Aful_LG01	101400001	101500000	4.32193		Aful_LG01	101400001	101500000	5.35755		Ajap_LG01	101400001	101500000	0		Aful_LG03 161049812 161055695 Ajap_LG03 16455931 16461823 color=147,181,207
Ajap_LG01	101500001	101600000	0.27928		Ajap_LG04	101500001	101600000	0		Ajap_LG01	215230000	215570000	0		Ajap_LG01	101500001	101600000	7.9542		Aful_LG01	101500001	101600000	6.22882		Aful_LG01	101500001	101600000	4.90689		Aful_LG01	101500001	101600000	4		Ajap_LG01	101500001	101600000	0		Aful_LG03 161066195 161071464 Ajap_LG03 16440142 16445439 color=147,181,207
Ajap_LG01	101600001	101700000	0.31476		Ajap_LG04	101600001	101700000	1		Ajap_LG01	215590000	215950000	0		Ajap_LG01	101600001	101700000	7.44294		Aful_LG01	101600001	101700000	6.49185		Aful_LG01	101600001	101700000	5.20945		Aful_LG01	101600001	101700000	3.45943		Ajap_LG01	101600001	101700000	0		Aful_LG03 161310459 161319704 Ajap_LG03 16248832 16258099 color=147,181,207
Ajap_LG01	101700001	101800000	0.27845		Ajap_LG04	101700001	101800000	1		Ajap_LG02	1	290000	0		Ajap_LG01	101700001	101800000	7.41785		Aful_LG01	101700001	101800000	5.32193		Aful_LG01	101700001	101800000	4.08746		Aful_LG01	101700001	101800000	4		Ajap_LG01	101700001	101800000	0		Aful_LG03 161327533 161336427 Ajap_LG03 16231435 16240333 color=147,181,207
Ajap_LG01	101800001	101900000	0.31179		Ajap_LG04	101800001	101900000	2		Ajap_LG02	290000	310000	1		Ajap_LG01	101800001	101900000	7.73471		Aful_LG01	101800001	101900000	6.49185		Aful_LG01	101800001	101900000	5.32193		Aful_LG01	101800001	101900000	4.08746		Ajap_LG01	101800001	101900000	0		Aful_LG03 161446720 161452303 Ajap_LG03 16105472 16111083 color=147,181,207
Ajap_LG01	101900001	102000000	0.29365		Ajap_LG04	101900001	102000000	1		Ajap_LG02	470000	490000	1		Ajap_LG01	101900001	102000000	7.62205		Aful_LG01	101900001	102000000	5.83289		Aful_LG01	101900001	102000000	4.9542		Aful_LG01	101900001	102000000	3.70044		Ajap_LG01	101900001	102000000	0		Aful_LG03 161565040 161571146 Ajap_LG03 15982592 15988637 color=147,181,207
Ajap_LG01	102000001	102100000	0.33201		Ajap_LG04	102000001	102100000	2		Ajap_LG02	790000	810000	1		Ajap_LG01	102000001	102100000	7.24793		Aful_LG01	102000001	102100000	6.06609		Aful_LG01	102000001	102100000	4.58496		Aful_LG01	102000001	102100000	4.52356		Ajap_LG01	102000001	102100000	0		Aful_LG03 161743077 161749769 Ajap_LG03 15741974 15748649 color=147,181,207
Ajap_LG01	102100001	102200000	0.29921		Ajap_LG04	102100001	102200000	2		Ajap_LG02	1010000	1030000	1		Ajap_LG01	102100001	102200000	7.34873		Aful_LG01	102100001	102200000	5.35755		Aful_LG01	102100001	102200000	3.90689		Aful_LG01	102100001	102200000	3		Ajap_LG01	102100001	102200000	0		Aful_LG03 161797968 161804348 Ajap_LG03 15674132 15680541 color=147,181,207
Ajap_LG01	102200001	102300000	0.293		Ajap_LG04	102200001	102300000	2		Ajap_LG02	1250000	1270000	1		Ajap_LG01	102200001	102300000	7.63662		Aful_LG01	102200001	102300000	5.45943		Aful_LG01	102200001	102300000	4.32193		Aful_LG01	102200001	102300000	3.32193		Ajap_LG01	102200001	102300000	0		Aful_LG03 162538658 162545218 Ajap_LG03 14824107 14830645 color=147,181,207
Ajap_LG01	102300001	102400000	0.31058		Ajap_LG04	102300001	102400000	0		Ajap_LG02	1450000	1470000	1		Ajap_LG01	102300001	102400000	7.56986		Aful_LG01	102300001	102400000	5.42626		Aful_LG01	102300001	102400000	3.70044		Aful_LG01	102300001	102400000	3.58496		Ajap_LG01	102300001	102400000	0		Aful_LG03 162602819 162608223 Ajap_LG03 14760333 14765757 color=147,181,207
Ajap_LG01	102400001	102500000	0.30392		Ajap_LG04	102400001	102500000	1		Ajap_LG02	1710000	1730000	1		Ajap_LG01	102400001	102500000	7.72792		Aful_LG01	102400001	102500000	6.24793		Aful_LG01	102400001	102500000	4.64386		Aful_LG01	102400001	102500000	4.16993		Ajap_LG01	102400001	102500000	0		Aful_LG03 162684340 162690035 Ajap_LG03 14671872 14677579 color=147,181,207
Ajap_LG01	102500001	102600000	0.30798		Ajap_LG04	102500001	102600000	1		Ajap_LG02	2170000	2190000	1		Ajap_LG01	102500001	102600000	7.29462		Aful_LG01	102500001	102600000	5.24793		Aful_LG01	102500001	102600000	3.16993		Aful_LG01	102500001	102600000	2.80735		Ajap_LG01	102500001	102600000	0		Aful_LG03 163088988 163094394 Ajap_LG03 14252795 14258175 color=147,181,207
Ajap_LG01	102600001	102700000	0.29332		Ajap_LG04	102600001	102700000	2		Ajap_LG02	2330000	2350000	1		Ajap_LG01	102600001	102700000	7.85175		Aful_LG01	102600001	102700000	6.2854		Aful_LG01	102600001	102700000	4.90689		Aful_LG01	102600001	102700000	4.52356		Ajap_LG01	102600001	102700000	0		Aful_LG03 163342855 163348372 Ajap_LG03 13953662 13959167 color=147,181,207
Ajap_LG01	102700001	102800000	0.30992		Ajap_LG04	102700001	102800000	1		Ajap_LG02	2670000	2690000	1		Ajap_LG01	102700001	102800000	7.35755		Aful_LG01	102700001	102800000	6.39232		Aful_LG01	102700001	102800000	4.90689		Aful_LG01	102700001	102800000	5.04439		Ajap_LG01	102700001	102800000	0		Aful_LG03 163534278 163539677 Ajap_LG03 13747181 13752583 color=147,181,207
Ajap_LG01	102800001	102900000	0.30796		Ajap_LG04	102800001	102900000	2		Ajap_LG02	2870000	2890000	1		Ajap_LG01	102800001	102900000	7.58496		Aful_LG01	102800001	102900000	6.08746		Aful_LG01	102800001	102900000	4.80735		Aful_LG01	102800001	102900000	4		Ajap_LG01	102800001	102900000	0		Aful_LG03 163802113 163808339 Ajap_LG03 13447168 13453386 color=147,181,207
Ajap_LG01	102900001	103000000	0.32765		Ajap_LG04	102900001	103000000	1		Ajap_LG02	3110000	3130000	1		Ajap_LG01	102900001	103000000	7.43463		Aful_LG01	102900001	103000000	6.08746		Aful_LG01	102900001	103000000	4.16993		Aful_LG01	102900001	103000000	3.80735		Ajap_LG01	102900001	103000000	0		Aful_LG03 163998168 164003280 Ajap_LG03 13234366 13239449 color=147,181,207
Ajap_LG01	103000001	103100000	0.31623		Ajap_LG04	103000001	103100000	3		Ajap_LG02	3350000	3370000	1		Ajap_LG01	103000001	103100000	7.58496		Aful_LG01	103000001	103100000	6.06609		Aful_LG01	103000001	103100000	4.70044		Aful_LG01	103000001	103100000	3.58496		Ajap_LG01	103000001	103100000	0		Aful_LG03 165470209 165475623 Ajap_LG03 11691236 11696629 color=147,181,207
Ajap_LG01	103100001	103200000	0.28903		Ajap_LG04	103100001	103200000	1		Ajap_LG02	3470000	3490000	1		Ajap_LG01	103100001	103200000	7.87652		Aful_LG01	103100001	103200000	2.32193		Aful_LG01	103100001	103200000	2.32193		Aful_LG01	103100001	103200000	0		Ajap_LG01	103100001	103200000	0		Aful_LG03 79266763 79272567 Ajap_LG04 158453917 158459725 color=147,181,207
Ajap_LG01	103200001	103300000	0.34185		Ajap_LG04	103200001	103300000	2		Ajap_LG02	3690000	3710000	1		Ajap_LG01	103200001	103300000	7.74147		Aful_LG01	103200001	103300000	2		Aful_LG01	103200001	103300000	1.58496		Aful_LG01	103200001	103300000	0		Ajap_LG01	103200001	103300000	0		Aful_LG03 108527905 108533848 Ajap_LG04 63094784 63100729 color=147,181,207
Ajap_LG01	103300001	103400000	0.32635		Ajap_LG04	103300001	103400000	0		Ajap_LG02	3830000	3850000	1		Ajap_LG01	103300001	103400000	7.3837		Aful_LG01	103300001	103400000	0		Aful_LG01	103300001	103400000	0		Aful_LG01	103300001	103400000	0		Ajap_LG01	103300001	103400000	0		Aful_LG04 78357664 78363044 Ajap_LG01 67558902 67564265 color=131,203,172
Ajap_LG01	103400001	103500000	0.28383		Ajap_LG04	103400001	103500000	0		Ajap_LG02	4250000	4270000	1		Ajap_LG01	103400001	103500000	7.03342		Aful_LG01	103400001	103500000	3.16993		Aful_LG01	103400001	103500000	2.32193		Aful_LG01	103400001	103500000	0		Ajap_LG01	103400001	103500000	0		Aful_LG04 113649300 113654819 Ajap_LG02 134813786 134819297 color=131,203,172
Ajap_LG01	103500001	103600000	0.29609		Ajap_LG04	103500001	103600000	1		Ajap_LG02	4690000	4710000	1		Ajap_LG01	103500001	103600000	7.44294		Aful_LG01	103500001	103600000	2		Aful_LG01	103500001	103600000	2		Aful_LG01	103500001	103600000	0		Ajap_LG01	103500001	103600000	0		Aful_LG04 245682 250761 Ajap_LG04 502815 507904 color=131,203,172
Ajap_LG01	103600001	103700000	0.32208		Ajap_LG04	103600001	103700000	1		Ajap_LG02	4930000	4950000	1		Ajap_LG01	103600001	103700000	7.31288		Aful_LG01	103600001	103700000	0		Aful_LG01	103600001	103700000	0		Aful_LG01	103600001	103700000	0		Ajap_LG01	103600001	103700000	0		Aful_LG04 660546 668081 Ajap_LG04 977143 984662 color=131,203,172
Ajap_LG01	103700001	103800000	0.28991		Ajap_LG04	103700001	103800000	2		Ajap_LG02	5470000	5490000	1		Ajap_LG01	103700001	103800000	7.90689		Aful_LG01	103700001	103800000	5.67243		Aful_LG01	103700001	103800000	4		Aful_LG01	103700001	103800000	3.70044		Ajap_LG01	103700001	103800000	0		Aful_LG04 926861 931885 Ajap_LG04 1282550 1287560 color=131,203,172
Ajap_LG01	103800001	103900000	0.29887		Ajap_LG04	103800001	103900000	4		Ajap_LG02	5690000	5710000	1		Ajap_LG01	103800001	103900000	7.59991		Aful_LG01	103800001	103900000	5.58496		Aful_LG01	103800001	103900000	4.39232		Aful_LG01	103800001	103900000	4.32193		Ajap_LG01	103800001	103900000	0		Aful_LG04 1213441 1221601 Ajap_LG04 1654524 1662690 color=131,203,172
Ajap_LG01	103900001	104000000	0.30619		Ajap_LG04	103900001	104000000	3		Ajap_LG02	6030000	6050000	1		Ajap_LG01	103900001	104000000	7.59246		Aful_LG01	103900001	104000000	6.16993		Aful_LG01	103900001	104000000	4.58496		Aful_LG01	103900001	104000000	3.45943		Ajap_LG01	103900001	104000000	0		Aful_LG04 1779259 1784291 Ajap_LG04 2306701 2311759 color=131,203,172
Ajap_LG01	104000001	104100000	0.33439		Ajap_LG04	104000001	104100000	1		Ajap_LG02	6350000	6370000	1		Ajap_LG01	104000001	104100000	7.04439		Aful_LG01	104000001	104100000	6.20945		Aful_LG01	104000001	104100000	4.39232		Aful_LG01	104000001	104100000	3.90689		Ajap_LG01	104000001	104100000	0		Aful_LG04 2161557 2169287 Ajap_LG04 2693895 2701617 color=131,203,172
Ajap_LG01	104100001	104200000	0.30012		Ajap_LG04	104100001	104200000	2		Ajap_LG02	6730000	6750000	1		Ajap_LG01	104100001	104200000	7.61471		Aful_LG01	104100001	104200000	6.14975		Aful_LG01	104100001	104200000	4.45943		Aful_LG01	104100001	104200000	4.16993		Ajap_LG01	104100001	104200000	0		Aful_LG04 2417979 2425678 Ajap_LG04 3041805 3049532 color=131,203,172
Ajap_LG01	104200001	104300000	0.31177		Ajap_LG04	104200001	104300000	1		Ajap_LG02	7030000	7050000	1		Ajap_LG01	104200001	104300000	7.58496		Aful_LG01	104200001	104300000	6.37504		Aful_LG01	104200001	104300000	5.32193		Aful_LG01	104200001	104300000	3.70044		Ajap_LG01	104200001	104300000	0		Aful_LG04 2862666 2869925 Ajap_LG04 3548650 3555958 color=131,203,172
Ajap_LG01	104300001	104400000	0.3099		Ajap_LG04	104300001	104400000	2		Ajap_LG02	7390000	7410000	1		Ajap_LG01	104300001	104400000	7.45121		Aful_LG01	104300001	104400000	6.2854		Aful_LG01	104300001	104400000	5.32193		Aful_LG01	104300001	104400000	2.80735		Ajap_LG01	104300001	104400000	0		Aful_LG04 2965379 2973577 Ajap_LG04 3690497 3698689 color=131,203,172
Ajap_LG01	104400001	104500000	0.32291		Ajap_LG04	104400001	104500000	1		Ajap_LG02	7610000	7630000	1		Ajap_LG01	104400001	104500000	7.53916		Aful_LG01	104400001	104500000	6.45943		Aful_LG01	104400001	104500000	5.39232		Aful_LG01	104400001	104500000	4.32193		Ajap_LG01	104400001	104500000	0		Aful_LG04 3152702 3162541 Ajap_LG04 3881348 3891198 color=131,203,172
Ajap_LG01	104500001	104600000	0.30296		Ajap_LG04	104500001	104600000	1		Ajap_LG02	7970000	7990000	1		Ajap_LG01	104500001	104600000	7.27612		Aful_LG01	104500001	104600000	5.83289		Aful_LG01	104500001	104600000	4.32193		Aful_LG01	104500001	104600000	3.80735		Ajap_LG01	104500001	104600000	0		Aful_LG04 3531661 3540835 Ajap_LG04 4276982 4286193 color=131,203,172
Ajap_LG01	104600001	104700000	0.30563		Ajap_LG04	104600001	104700000	5		Ajap_LG02	8570000	8590000	1		Ajap_LG01	104600001	104700000	7.54689		Aful_LG01	104600001	104700000	6.42626		Aful_LG01	104600001	104700000	5.32193		Aful_LG01	104600001	104700000	4.32193		Ajap_LG01	104600001	104700000	0		Aful_LG04 3654923 3660620 Ajap_LG04 4406817 4412519 color=131,203,172
Ajap_LG01	104700001	104800000	0.33937		Ajap_LG04	104700001	104800000	0		Ajap_LG02	9030000	9050000	1		Ajap_LG01	104700001	104800000	7.22882		Aful_LG01	104700001	104800000	6.42626		Aful_LG01	104700001	104800000	5.42626		Aful_LG01	104700001	104800000	4.24793		Ajap_LG01	104700001	104800000	0		Aful_LG04 3835499 3840652 Ajap_LG04 4595713 4600860 color=131,203,172
Ajap_LG01	104800001	104900000	0.29106		Ajap_LG04	104800001	104900000	0		Ajap_LG02	9170000	9190000	1		Ajap_LG01	104800001	104900000	7.67948		Aful_LG01	104800001	104900000	5.88264		Aful_LG01	104800001	104900000	4.58496		Aful_LG01	104800001	104900000	3.45943		Ajap_LG01	104800001	104900000	0		Aful_LG04 4039857 4045772 Ajap_LG04 4851958 4857888 color=131,203,172
Ajap_LG01	104900001	105000000	0.29916		Ajap_LG04	104900001	105000000	0		Ajap_LG02	9650000	9670000	1		Ajap_LG01	104900001	105000000	7.76818		Aful_LG01	104900001	105000000	5.24793		Aful_LG01	104900001	105000000	3.70044		Aful_LG01	104900001	105000000	3.16993		Ajap_LG01	104900001	105000000	0		Aful_LG04 4323078 4329519 Ajap_LG04 5206017 5212471 color=131,203,172
Ajap_LG01	105000001	105100000	0.30197		Ajap_LG04	105000001	105100000	1		Ajap_LG02	10130000	10150000	1		Ajap_LG01	105000001	105100000	7.92481		Aful_LG01	105000001	105100000	5.90689		Aful_LG01	105000001	105100000	4.32193		Aful_LG01	105000001	105100000	3.90689		Ajap_LG01	105000001	105100000	0		Aful_LG04 4774035 4780420 Ajap_LG04 5842618 5849006 color=131,203,172
Ajap_LG01	105100001	105200000	0.29774		Ajap_LG04	105100001	105200000	1		Ajap_LG02	10370000	10390000	1		Ajap_LG01	105100001	105200000	7.31288		Aful_LG01	105100001	105200000	6.30378		Aful_LG01	105100001	105200000	5.32193		Aful_LG01	105100001	105200000	3.80735		Ajap_LG01	105100001	105200000	0		Aful_LG04 5294215 5299685 Ajap_LG04 6735298 6740742 color=131,203,172
Ajap_LG01	105200001	105300000	0.30324		Ajap_LG04	105200001	105300000	1		Ajap_LG02	10710000	10730000	1		Ajap_LG01	105200001	105300000	7.57743		Aful_LG01	105200001	105300000	6.14975		Aful_LG01	105200001	105300000	4.90689		Aful_LG01	105200001	105300000	3.90689		Ajap_LG01	105200001	105300000	0		Aful_LG04 5325764 5332349 Ajap_LG04 6766821 6773415 color=131,203,172
Ajap_LG01	105300001	105400000	0.30147		Ajap_LG04	105300001	105400000	4		Ajap_LG02	10870000	10890000	1		Ajap_LG01	105300001	105400000	7.40088		Aful_LG01	105300001	105400000	6.10852		Aful_LG01	105300001	105400000	5.24793		Aful_LG01	105300001	105400000	3.70044		Ajap_LG01	105300001	105400000	0		Aful_LG04 5535988 5544944 Ajap_LG04 6983681 6992694 color=131,203,172
Ajap_LG01	105400001	105500000	0.32665		Ajap_LG04	105400001	105500000	1		Ajap_LG02	11170000	11190000	1		Ajap_LG01	105400001	105500000	6.75489		Aful_LG01	105400001	105500000	6.14975		Aful_LG01	105400001	105500000	4.75489		Aful_LG01	105400001	105500000	4.24793		Ajap_LG01	105400001	105500000	0		Aful_LG04 5602941 5609209 Ajap_LG04 7055233 7061504 color=131,203,172
Ajap_LG01	105500001	105600000	0.32519		Ajap_LG04	105500001	105600000	0		Ajap_LG02	11310000	11330000	1		Ajap_LG01	105500001	105600000	7.22882		Aful_LG01	105500001	105600000	6.10852		Aful_LG01	105500001	105600000	4.39232		Aful_LG01	105500001	105600000	4.45943		Ajap_LG01	105500001	105600000	0		Aful_LG04 6021402 6026583 Ajap_LG04 7465827 7471002 color=131,203,172
Ajap_LG01	105600001	105700000	0.31336		Ajap_LG04	105600001	105700000	1		Ajap_LG02	11490000	11510000	1		Ajap_LG01	105600001	105700000	7.21917		Aful_LG01	105600001	105700000	6.71425		Aful_LG01	105600001	105700000	5.67243		Aful_LG01	105600001	105700000	5.04439		Ajap_LG01	105600001	105700000	0		Aful_LG04 6333472 6339689 Ajap_LG04 7807071 7813363 color=131,203,172
Ajap_LG01	105700001	105800000	0.30003		Ajap_LG04	105700001	105800000	1		Ajap_LG02	11730000	11750000	1		Ajap_LG01	105700001	105800000	7.24793		Aful_LG01	105700001	105800000	5.78136		Aful_LG01	105700001	105800000	4		Aful_LG01	105700001	105800000	4.24793		Ajap_LG01	105700001	105800000	0		Aful_LG04 6754309 6762408 Ajap_LG04 8228865 8236960 color=131,203,172
Ajap_LG01	105800001	105900000	0.309		Ajap_LG04	105800001	105900000	1		Ajap_LG02	12170000	12190000	1		Ajap_LG01	105800001	105900000	7.45943		Aful_LG01	105800001	105900000	4.9542		Aful_LG01	105800001	105900000	2.58496		Aful_LG01	105800001	105900000	3.58496		Ajap_LG01	105800001	105900000	0		Aful_LG04 7111681 7117110 Ajap_LG04 8666841 8672278 color=131,203,172
Ajap_LG01	105900001	106000000	0.30993		Ajap_LG04	105900001	106000000	1		Ajap_LG02	12490000	12510000	1		Ajap_LG01	105900001	106000000	7.24793		Aful_LG01	105900001	106000000	5.52356		Aful_LG01	105900001	106000000	4.24793		Aful_LG01	105900001	106000000	2		Ajap_LG01	105900001	106000000	0		Aful_LG04 7281079 7290797 Ajap_LG04 8840893 8850682 color=131,203,172
Ajap_LG01	106000001	106100000	0.31925		Ajap_LG04	106000001	106100000	4		Ajap_LG02	12650000	12670000	1		Ajap_LG01	106000001	106100000	7.58496		Aful_LG01	106000001	106100000	6.37504		Aful_LG01	106000001	106100000	4.80735		Aful_LG01	106000001	106100000	4.45943		Ajap_LG01	106000001	106100000	0		Aful_LG04 8123623 8131750 Ajap_LG04 9789441 9797560 color=131,203,172
Ajap_LG01	106100001	106200000	0.29057		Ajap_LG04	106100001	106200000	0		Ajap_LG02	12950000	12970000	1		Ajap_LG01	106100001	106200000	7.7211		Aful_LG01	106100001	106200000	5.39232		Aful_LG01	106100001	106200000	3.90689		Aful_LG01	106100001	106200000	3		Ajap_LG01	106100001	106200000	0		Aful_LG04 8332919 8339817 Ajap_LG04 10002444 10009340 color=131,203,172
Ajap_LG01	106200001	106300000	0.29946		Ajap_LG04	106200001	106300000	1		Ajap_LG02	13110000	13130000	1		Ajap_LG01	106200001	106300000	7.53138		Aful_LG01	106200001	106300000	6.14975		Aful_LG01	106200001	106300000	4.85798		Aful_LG01	106200001	106300000	3.32193		Ajap_LG01	106200001	106300000	0		Aful_LG04 8341136 8346393 Ajap_LG04 10010625 10015860 color=131,203,172
Ajap_LG01	106300001	106400000	0.3095		Ajap_LG04	106300001	106400000	1		Ajap_LG02	13310000	13330000	1		Ajap_LG01	106300001	106400000	7.45121		Aful_LG01	106300001	106400000	5.85798		Aful_LG01	106300001	106400000	4.64386		Aful_LG01	106300001	106400000	3.58496		Ajap_LG01	106300001	106400000	0		Aful_LG04 8387668 8392798 Ajap_LG04 10056413 10061555 color=131,203,172
Ajap_LG01	106400001	106500000	0.31815		Ajap_LG04	106400001	106500000	1		Ajap_LG02	13950000	13970000	1		Ajap_LG01	106400001	106500000	7.62205		Aful_LG01	106400001	106500000	6.64386		Aful_LG01	106400001	106500000	4.90689		Aful_LG01	106400001	106500000	4.80735		Ajap_LG01	106400001	106500000	0		Aful_LG04 8524820 8530394 Ajap_LG04 10193436 10199009 color=131,203,172
Ajap_LG01	106500001	106600000	0.31527		Ajap_LG04	106500001	106600000	1		Ajap_LG02	14130000	14150000	1		Ajap_LG01	106500001	106600000	7.59246		Aful_LG01	106500001	106600000	5.83289		Aful_LG01	106500001	106600000	4.32193		Aful_LG01	106500001	106600000	3.80735		Ajap_LG01	106500001	106600000	0		Aful_LG04 8650726 8655790 Ajap_LG04 10330787 10335946 color=131,203,172
Ajap_LG01	106600001	106700000	0.2787		Ajap_LG04	106600001	106700000	1		Ajap_LG02	14510000	14530000	1		Ajap_LG01	106600001	106700000	7.33985		Aful_LG01	106600001	106700000	6.45943		Aful_LG01	106600001	106700000	4.70044		Aful_LG01	106600001	106700000	4.70044		Ajap_LG01	106600001	106700000	0		Aful_LG04 8719289 8725760 Ajap_LG04 10399745 10406231 color=131,203,172
Ajap_LG01	106700001	106800000	0.30419		Ajap_LG04	106700001	106800000	0		Ajap_LG02	14750000	14770000	1		Ajap_LG01	106700001	106800000	7.52356		Aful_LG01	106700001	106800000	5.58496		Aful_LG01	106700001	106800000	4.16993		Aful_LG01	106700001	106800000	4.24793		Ajap_LG01	106700001	106800000	0		Aful_LG04 9002149 9007185 Ajap_LG04 10706951 10712001 color=131,203,172
Ajap_LG01	106800001	106900000	0.31851		Ajap_LG04	106800001	106900000	2		Ajap_LG02	15150000	15170000	1		Ajap_LG01	106800001	106900000	7.26679		Aful_LG01	106800001	106900000	5.55459		Aful_LG01	106800001	106900000	4.58496		Aful_LG01	106800001	106900000	2.80735		Ajap_LG01	106800001	106900000	0		Aful_LG04 9036480 9043016 Ajap_LG04 10739748 10746249 color=131,203,172
Ajap_LG01	106900001	107000000	0.31295		Ajap_LG04	106900001	107000000	1		Ajap_LG02	15270000	15290000	1		Ajap_LG01	106900001	107000000	7.73471		Aful_LG01	106900001	107000000	5.85798		Aful_LG01	106900001	107000000	4.64386		Aful_LG01	106900001	107000000	2.32193		Ajap_LG01	106900001	107000000	0		Aful_LG04 9067608 9072939 Ajap_LG04 10770974 10776276 color=131,203,172
Ajap_LG01	107000001	107100000	0.3464		Ajap_LG04	107000001	107100000	6		Ajap_LG02	15630000	15650000	1		Ajap_LG01	107000001	107100000	8.13443		Aful_LG01	107000001	107100000	5.97728		Aful_LG01	107000001	107100000	4.85798		Aful_LG01	107000001	107100000	3.70044		Ajap_LG01	107000001	107100000	0		Aful_LG04 9374927 9380566 Ajap_LG04 11120641 11126275 color=131,203,172
Ajap_LG01	107100001	107200000	0.29631		Ajap_LG04	107100001	107200000	2		Ajap_LG02	15890000	15910000	1		Ajap_LG01	107100001	107200000	7.45943		Aful_LG01	107100001	107200000	5.61471		Aful_LG01	107100001	107200000	4.85798		Aful_LG01	107100001	107200000	3.45943		Ajap_LG01	107100001	107200000	0		Aful_LG04 12283599 12290127 Ajap_LG04 14473354 14479875 color=131,203,172
Ajap_LG01	107200001	107300000	0.32089		Ajap_LG04	107200001	107300000	5		Ajap_LG02	16250000	16270000	1		Ajap_LG01	107200001	107300000	7.16993		Aful_LG01	107200001	107300000	4.32193		Aful_LG01	107200001	107300000	2.58496		Aful_LG01	107200001	107300000	3.45943		Ajap_LG01	107200001	107300000	0		Aful_LG04 12536462 12542974 Ajap_LG04 14729262 14735738 color=131,203,172
Ajap_LG01	107300001	107400000	0.30118		Ajap_LG04	107300001	107400000	0		Ajap_LG02	17130000	17150000	1		Ajap_LG01	107300001	107400000	7.30378		Aful_LG01	107300001	107400000	5.88264		Aful_LG01	107300001	107400000	4.64386		Aful_LG01	107300001	107400000	2.32193		Ajap_LG01	107300001	107400000	0		Aful_LG04 12683933 12689341 Ajap_LG04 14884865 14890281 color=131,203,172
Ajap_LG01	107400001	107500000	0.29767		Ajap_LG04	107400001	107500000	0		Ajap_LG02	17330000	17350000	1		Ajap_LG01	107400001	107500000	7.30378		Aful_LG01	107400001	107500000	6.52356		Aful_LG01	107400001	107500000	5		Aful_LG01	107400001	107500000	4.45943		Ajap_LG01	107400001	107500000	0		Aful_LG04 13005390 13011578 Ajap_LG04 15222756 15228939 color=131,203,172
Ajap_LG01	107500001	107600000	0.30331		Ajap_LG04	107500001	107600000	2		Ajap_LG02	17470000	17490000	1		Ajap_LG01	107500001	107600000	8.09803		Aful_LG01	107500001	107600000	5.49185		Aful_LG01	107500001	107600000	4.64386		Aful_LG01	107500001	107600000	2.58496		Ajap_LG01	107500001	107600000	0		Aful_LG04 13011635 13017937 Ajap_LG04 15228986 15235228 color=131,203,172
Ajap_LG01	107600001	107700000	0.29598		Ajap_LG04	107600001	107700000	1		Ajap_LG02	17750000	17770000	1		Ajap_LG01	107600001	107700000	7.92481		Aful_LG01	107600001	107700000	6.08746		Aful_LG01	107600001	107700000	4.90689		Aful_LG01	107600001	107700000	3.70044		Ajap_LG01	107600001	107700000	0		Aful_LG04 108152815 108158017 Ajap_LG04 60875955 60881155 color=131,203,172
Ajap_LG01	107700001	107800000	0.31842		Ajap_LG04	107700001	107800000	1		Ajap_LG02	17950000	17970000	1		Ajap_LG01	107700001	107800000	7.17991		Aful_LG01	107700001	107800000	5.58496		Aful_LG01	107700001	107800000	3.90689		Aful_LG01	107700001	107800000	3		Ajap_LG01	107700001	107800000	0		Aful_LG04 135741240 135746573 Ajap_LG04 35018660 35023992 color=131,203,172
Ajap_LG01	107800001	107900000	0.30722		Ajap_LG04	107800001	107900000	1		Ajap_LG02	18150000	18170000	1		Ajap_LG01	107800001	107900000	7.53138		Aful_LG01	107800001	107900000	6.24793		Aful_LG01	107800001	107900000	5.08746		Aful_LG01	107800001	107900000	4.08746		Ajap_LG01	107800001	107900000	0		Aful_LG04 152059371 152064649 Ajap_LG04 156854539 156859821 color=131,203,172
Ajap_LG01	107900001	108000000	0.30316		Ajap_LG04	107900001	108000000	0		Ajap_LG02	18590000	18610000	1		Ajap_LG01	107900001	108000000	7.59246		Aful_LG01	107900001	108000000	5.88264		Aful_LG01	107900001	108000000	4.32193		Aful_LG01	107900001	108000000	4.45943		Ajap_LG01	107900001	108000000	0		Aful_LG04 152366191 152373218 Ajap_LG04 157201477 157208495 color=131,203,172
Ajap_LG01	108000001	108100000	0.30144		Ajap_LG04	108000001	108100000	1		Ajap_LG02	18930000	18950000	1		Ajap_LG01	108000001	108100000	7.26679		Aful_LG01	108000001	108100000	5.93074		Aful_LG01	108000001	108100000	4.39232		Aful_LG01	108000001	108100000	4.16993		Ajap_LG01	108000001	108100000	0		Aful_LG04 152556604 152562434 Ajap_LG04 157407560 157413376 color=131,203,172
Ajap_LG01	108100001	108200000	0.32136		Ajap_LG04	108100001	108200000	0		Ajap_LG02	19330000	19350000	1		Ajap_LG01	108100001	108200000	7.42626		Aful_LG01	108100001	108200000	5.85798		Aful_LG01	108100001	108200000	4.85798		Aful_LG01	108100001	108200000	3		Ajap_LG01	108100001	108200000	0		Aful_LG04 152916493 152928932 Ajap_LG04 157702879 157715329 color=131,203,172
Ajap_LG01	108200001	108300000	0.30354		Ajap_LG04	108200001	108300000	0		Ajap_LG02	19610000	19630000	1		Ajap_LG01	108200001	108300000	7.88874		Aful_LG01	108200001	108300000	6.49185		Aful_LG01	108200001	108300000	5.16993		Aful_LG01	108200001	108300000	4.80735		Ajap_LG01	108200001	108300000	0		Aful_LG04 152940258 152946384 Ajap_LG04 157726685 157732864 color=131,203,172
Ajap_LG01	108300001	108400000	0.29077		Ajap_LG04	108300001	108400000	1		Ajap_LG02	19790000	19810000	1		Ajap_LG01	108300001	108400000	7.60733		Aful_LG01	108300001	108400000	5.97728		Aful_LG01	108300001	108400000	5.08746		Aful_LG01	108300001	108400000	2.80735		Ajap_LG01	108300001	108400000	0		Aful_LG04 152947993 152956792 Ajap_LG04 157734466 157743263 color=131,203,172
Ajap_LG01	108400001	108500000	0.31566		Ajap_LG04	108400001	108500000	1		Ajap_LG02	20130000	20150000	1		Ajap_LG01	108400001	108500000	7.44294		Aful_LG01	108400001	108500000	6.47573		Aful_LG01	108400001	108500000	4.64386		Aful_LG01	108400001	108500000	4.16993		Ajap_LG01	108400001	108500000	0		Aful_LG04 152961929 152967137 Ajap_LG04 157748150 157753344 color=131,203,172
Ajap_LG01	108500001	108600000	0.31362		Ajap_LG04	108500001	108600000	0		Ajap_LG02	20270000	20290000	1		Ajap_LG01	108500001	108600000	7.16993		Aful_LG01	108500001	108600000	5.75489		Aful_LG01	108500001	108600000	4.58496		Aful_LG01	108500001	108600000	3.45943		Ajap_LG01	108500001	108600000	0		Aful_LG04 153021013 153027388 Ajap_LG04 157808461 157814813 color=131,203,172
Ajap_LG01	108600001	108700000	0.30982		Ajap_LG04	108600001	108700000	0		Ajap_LG02	20390000	20410000	1		Ajap_LG01	108600001	108700000	7.79442		Aful_LG01	108600001	108700000	6.30378		Aful_LG01	108600001	108700000	5.12928		Aful_LG01	108600001	108700000	3.32193		Ajap_LG01	108600001	108700000	0		Aful_LG04 153120313 153126442 Ajap_LG04 157909065 157915225 color=131,203,172
Ajap_LG01	108700001	108800000	0.3038		Ajap_LG04	108700001	108800000	0		Ajap_LG02	20530000	20550000	1		Ajap_LG01	108700001	108800000	7.66534		Aful_LG01	108700001	108800000	6.24793		Aful_LG01	108700001	108800000	4		Aful_LG01	108700001	108800000	3.80735		Ajap_LG01	108700001	108800000	0		Aful_LG04 154745547 154750583 Ajap_LG04 159779917 159784914 color=131,203,172
Ajap_LG01	108800001	108900000	0.30887		Ajap_LG04	108800001	108900000	2		Ajap_LG02	20690000	20710000	1		Ajap_LG01	108800001	108900000	7.22882		Aful_LG01	108800001	108900000	6.26679		Aful_LG01	108800001	108900000	5.2854		Aful_LG01	108800001	108900000	3.58496		Ajap_LG01	108800001	108900000	0		Aful_LG04 155086430 155092044 Ajap_LG04 160167219 160172906 color=131,203,172
Ajap_LG01	108900001	109000000	0.32604		Ajap_LG04	108900001	109000000	2		Ajap_LG02	20890000	20910000	1		Ajap_LG01	108900001	109000000	6.93074		Aful_LG01	108900001	109000000	6.12928		Aful_LG01	108900001	109000000	4.85798		Aful_LG01	108900001	109000000	3.80735		Ajap_LG01	108900001	109000000	0		Aful_LG04 155115767 155121618 Ajap_LG04 160195810 160201678 color=131,203,172
Ajap_LG01	109000001	109100000	0.31878		Ajap_LG04	109000001	109100000	1		Ajap_LG02	21170000	21190000	1		Ajap_LG01	109000001	109100000	7.37504		Aful_LG01	109000001	109100000	5.64386		Aful_LG01	109000001	109100000	3.90689		Aful_LG01	109000001	109100000	4.08746		Ajap_LG01	109000001	109100000	0		Aful_LG04 155130943 155136376 Ajap_LG04 160211173 160216571 color=131,203,172
Ajap_LG01	109100001	109200000	0.30981		Ajap_LG04	109100001	109200000	1		Ajap_LG02	21430000	21450000	1		Ajap_LG01	109100001	109200000	7.48382		Aful_LG01	109100001	109200000	5.04439		Aful_LG01	109100001	109200000	3.32193		Aful_LG01	109100001	109200000	3.80735		Ajap_LG01	109100001	109200000	0		Aful_LG04 155140207 155147913 Ajap_LG04 160223233 160231000 color=131,203,172
Ajap_LG01	109200001	109300000	0.30535		Ajap_LG04	109200001	109300000	2		Ajap_LG02	21730000	21750000	1		Ajap_LG01	109200001	109300000	7.56224		Aful_LG01	109200001	109300000	5.78136		Aful_LG01	109200001	109300000	4		Aful_LG01	109200001	109300000	4.45943		Ajap_LG01	109200001	109300000	0		Aful_LG04 155263358 155268850 Ajap_LG04 160385610 160391168 color=131,203,172
Ajap_LG01	109300001	109400000	0.32484		Ajap_LG04	109300001	109400000	3		Ajap_LG02	21910000	21930000	1		Ajap_LG01	109300001	109400000	7.24793		Aful_LG01	109300001	109400000	6.61471		Aful_LG01	109300001	109400000	5.32193		Aful_LG01	109300001	109400000	4.58496		Ajap_LG01	109300001	109400000	0		Aful_LG04 156174799 156185082 Ajap_LG04 161325071 161335383 color=131,203,172
Ajap_LG01	109400001	109500000	0.32133		Ajap_LG04	109400001	109500000	3		Ajap_LG02	22050000	22070000	1		Ajap_LG01	109400001	109500000	7.07682		Aful_LG01	109400001	109500000	6.06609		Aful_LG01	109400001	109500000	4.24793		Aful_LG01	109400001	109500000	3.70044		Ajap_LG01	109400001	109500000	0		Aful_LG04 156524470 156529558 Ajap_LG04 161685483 161690565 color=131,203,172
Ajap_LG01	109500001	109600000	0.30695		Ajap_LG04	109500001	109600000	2		Ajap_LG02	22290000	22310000	1		Ajap_LG01	109500001	109600000	7.61471		Aful_LG01	109500001	109600000	6.16993		Aful_LG01	109500001	109600000	5		Aful_LG01	109500001	109600000	5.08746		Ajap_LG01	109500001	109600000	0		Aful_LG04 156636664 156646358 Ajap_LG04 161803432 161813086 color=131,203,172
Ajap_LG01	109600001	109700000	0.3267		Ajap_LG04	109600001	109700000	0		Ajap_LG02	22550000	22570000	1		Ajap_LG01	109600001	109700000	7.74819		Aful_LG01	109600001	109700000	6.32193		Aful_LG01	109600001	109700000	4.58496		Aful_LG01	109600001	109700000	5.08746		Ajap_LG01	109600001	109700000	0		Aful_LG04 156673775 156679150 Ajap_LG04 161841393 161846781 color=131,203,172
Ajap_LG01	109700001	109800000	0.30996		Ajap_LG04	109700001	109800000	0		Ajap_LG02	22930000	22950000	1		Ajap_LG01	109700001	109800000	7.41785		Aful_LG01	109700001	109800000	6.22882		Aful_LG01	109700001	109800000	4.52356		Aful_LG01	109700001	109800000	4.75489		Ajap_LG01	109700001	109800000	0		Aful_LG04 156936073 156941076 Ajap_LG04 162130476 162135472 color=131,203,172
Ajap_LG01	109800001	109900000	0.29752		Ajap_LG04	109800001	109900000	0		Ajap_LG02	23230000	23250000	1		Ajap_LG01	109800001	109900000	7.75489		Aful_LG01	109800001	109900000	6.32193		Aful_LG01	109800001	109900000	4.64386		Aful_LG01	109800001	109900000	4.39232		Ajap_LG01	109800001	109900000	0		Aful_LG04 157178053 157183166 Ajap_LG04 162379487 162384691 color=131,203,172
Ajap_LG01	109900001	110000000	0.30215		Ajap_LG04	109900001	110000000	3		Ajap_LG02	23550000	23570000	1		Ajap_LG01	109900001	110000000	7.82655		Aful_LG01	109900001	110000000	5.80735		Aful_LG01	109900001	110000000	4.75489		Aful_LG01	109900001	110000000	3		Ajap_LG01	109900001	110000000	0		Aful_LG04 157238970 157244986 Ajap_LG04 162447361 162453285 color=131,203,172
Ajap_LG01	110000001	110100000	0.34201		Ajap_LG04	110000001	110100000	0		Ajap_LG02	24050000	24070000	1		Ajap_LG01	110000001	110100000	7.49185		Aful_LG01	110000001	110100000	5		Aful_LG01	110000001	110100000	4.32193		Aful_LG01	110000001	110100000	1.58496		Ajap_LG01	110000001	110100000	0		Aful_LG04 157376694 157383337 Ajap_LG04 162592361 162598912 color=131,203,172
Ajap_LG01	110100001	110200000	0.30889		Ajap_LG04	110100001	110200000	4		Ajap_LG02	24290000	24310000	1		Ajap_LG01	110100001	110200000	7.74147		Aful_LG01	110100001	110200000	5.83289		Aful_LG01	110100001	110200000	3.70044		Aful_LG01	110100001	110200000	4.64386		Ajap_LG01	110100001	110200000	0		Aful_LG04 157395392 157401103 Ajap_LG04 162611209 162616988 color=131,203,172
Ajap_LG01	110200001	110300000	0.29739		Ajap_LG04	110200001	110300000	0		Ajap_LG02	24570000	24590000	1		Ajap_LG01	110200001	110300000	7.67243		Aful_LG01	110200001	110300000	6.02237		Aful_LG01	110200001	110300000	4.80735		Aful_LG01	110200001	110300000	4.32193		Ajap_LG01	110200001	110300000	0		Aful_LG04 157510170 157518991 Ajap_LG04 162729227 162738118 color=131,203,172
Ajap_LG01	110300001	110400000	0.31653		Ajap_LG04	110300001	110400000	2		Ajap_LG02	24850000	24870000	1		Ajap_LG01	110300001	110400000	7.5157		Aful_LG01	110300001	110400000	5.61471		Aful_LG01	110300001	110400000	3.70044		Aful_LG01	110300001	110400000	3.80735		Ajap_LG01	110300001	110400000	0		Aful_LG04 157841165 157847007 Ajap_LG04 163076138 163081978 color=131,203,172
Ajap_LG01	110400001	110500000	0.31542		Ajap_LG04	110400001	110500000	2		Ajap_LG02	25150000	25170000	1		Ajap_LG01	110400001	110500000	7.55459		Aful_LG01	110400001	110500000	5.45943		Aful_LG01	110400001	110500000	4.39232		Aful_LG01	110400001	110500000	2.80735		Ajap_LG01	110400001	110500000	0		Aful_LG04 158065792 158072647 Ajap_LG04 163300577 163307501 color=131,203,172
Ajap_LG01	110500001	110600000	0.28654		Ajap_LG04	110500001	110600000	1		Ajap_LG02	25390000	25410000	1		Ajap_LG01	110500001	110600000	7.45121		Aful_LG01	110500001	110600000	6.16993		Aful_LG01	110500001	110600000	5.16993		Aful_LG01	110500001	110600000	3.90689		Ajap_LG01	110500001	110600000	0		Aful_LG04 158090094 158099153 Ajap_LG04 163325037 163334063 color=131,203,172
Ajap_LG01	110600001	110700000	0.32135		Ajap_LG04	110600001	110700000	2		Ajap_LG02	25590000	25610000	1		Ajap_LG01	110600001	110700000	7.67948		Aful_LG01	110600001	110700000	6.39232		Aful_LG01	110600001	110700000	4.45943		Aful_LG01	110600001	110700000	5		Ajap_LG01	110600001	110700000	0		Aful_LG04 158141347 158146649 Ajap_LG04 163359743 163365062 color=131,203,172
Ajap_LG01	110700001	110800000	0.31349		Ajap_LG04	110700001	110800000	0		Ajap_LG02	25770000	25790000	1		Ajap_LG01	110700001	110800000	7.65821		Aful_LG01	110700001	110800000	6.04439		Aful_LG01	110700001	110800000	5.16993		Aful_LG01	110700001	110800000	3.58496		Ajap_LG01	110700001	110800000	0		Aful_LG04 158276707 158281750 Ajap_LG04 163496007 163501058 color=131,203,172
Ajap_LG01	110800001	110900000	0.3212		Ajap_LG04	110800001	110900000	2		Ajap_LG02	26090000	26110000	1		Ajap_LG01	110800001	110900000	7.65105		Aful_LG01	110800001	110900000	5.85798		Aful_LG01	110800001	110900000	4.52356		Aful_LG01	110800001	110900000	3.80735		Ajap_LG01	110800001	110900000	0		Aful_LG04 158357691 158362747 Ajap_LG04 163581736 163586838 color=131,203,172
Ajap_LG01	110900001	111000000	0.28362		Ajap_LG04	110900001	111000000	0		Ajap_LG02	26250000	26270000	1		Ajap_LG01	110900001	111000000	7.83289		Aful_LG01	110900001	111000000	6.59991		Aful_LG01	110900001	111000000	5		Aful_LG01	110900001	111000000	5.12928		Ajap_LG01	110900001	111000000	0		Aful_LG04 158476364 158481671 Ajap_LG04 163702647 163707948 color=131,203,172
Ajap_LG01	111000001	111100000	0.30027		Ajap_LG04	111000001	111100000	3		Ajap_LG02	26470000	26490000	1		Ajap_LG01	111000001	111100000	7.88264		Aful_LG01	111000001	111100000	5.52356		Aful_LG01	111000001	111100000	3.45943		Aful_LG01	111000001	111100000	3.58496		Ajap_LG01	111000001	111100000	0		Aful_LG04 158494931 158502459 Ajap_LG04 163721217 163728810 color=131,203,172
Ajap_LG01	111100001	111200000	0.33372		Ajap_LG04	111100001	111200000	1		Ajap_LG02	26710000	26730000	1		Ajap_LG01	111100001	111200000	7.17991		Aful_LG01	111100001	111200000	3.16993		Aful_LG01	111100001	111200000	1		Aful_LG01	111100001	111200000	2		Ajap_LG01	111100001	111200000	0		Aful_LG04 158944761 158951027 Ajap_LG04 164184085 164190359 color=131,203,172
Ajap_LG01	111200001	111300000	0.31706		Ajap_LG04	111200001	111300000	1		Ajap_LG02	26870000	26890000	1		Ajap_LG01	111200001	111300000	6.78136		Aful_LG01	111200001	111300000	2.58496		Aful_LG01	111200001	111300000	0		Aful_LG01	111200001	111300000	2.32193		Ajap_LG01	111200001	111300000	0		Aful_LG04 159079106 159084410 Ajap_LG04 164318023 164323328 color=131,203,172
Ajap_LG01	111300001	111400000	0.32243		Ajap_LG04	111300001	111400000	1		Ajap_LG02	27130000	27150000	1		Ajap_LG01	111300001	111400000	7.46761		Aful_LG01	111300001	111400000	4.24793		Aful_LG01	111300001	111400000	3.16993		Aful_LG01	111300001	111400000	1.58496		Ajap_LG01	111300001	111400000	0		Aful_LG04 159382742 159388778 Ajap_LG04 164632729 164638736 color=131,203,172
Ajap_LG01	111400001	111500000	0.2808		Ajap_LG04	111400001	111500000	1		Ajap_LG02	27430000	27450000	1		Ajap_LG01	111400001	111500000	7.59246		Aful_LG01	111400001	111500000	5.75489		Aful_LG01	111400001	111500000	4.70044		Aful_LG01	111400001	111500000	4.16993		Ajap_LG01	111400001	111500000	0		Aful_LG04 159401368 159410461 Ajap_LG04 164649794 164658909 color=131,203,172
Ajap_LG01	111500001	111600000	0.33548		Ajap_LG04	111500001	111600000	1		Ajap_LG02	27610000	27630000	1		Ajap_LG01	111500001	111600000	7.01123		Aful_LG01	111500001	111600000	6.12928		Aful_LG01	111500001	111600000	4.45943		Aful_LG01	111500001	111600000	4.16993		Ajap_LG01	111500001	111600000	0		Aful_LG04 160046298 160051522 Ajap_LG04 165344009 165349204 color=131,203,172
Ajap_LG01	111600001	111700000	0.33709		Ajap_LG04	111600001	111700000	0		Ajap_LG02	27810000	27830000	1		Ajap_LG01	111600001	111700000	2		Aful_LG01	111600001	111700000	6.37504		Aful_LG01	111600001	111700000	5.64386		Aful_LG01	111600001	111700000	3.58496		Ajap_LG01	111600001	111700000	0		Aful_LG04 160067008 160073453 Ajap_LG04 165364505 165370960 color=131,203,172
Ajap_LG01	111700001	111800000	0.31886		Ajap_LG04	111700001	111800000	0		Ajap_LG02	28350000	28370000	1		Ajap_LG01	111700001	111800000	7.20945		Aful_LG01	111700001	111800000	5.93074		Aful_LG01	111700001	111800000	4.75489		Aful_LG01	111700001	111800000	3.58496		Ajap_LG01	111700001	111800000	0		Aful_LG04 160676804 160683001 Ajap_LG04 166024652 166030887 color=131,203,172
Ajap_LG01	111800001	111900000	0.31876		Ajap_LG04	111800001	111900000	1		Ajap_LG02	28510000	28530000	1		Ajap_LG01	111800001	111900000	7.27612		Aful_LG01	111800001	111900000	5.93074		Aful_LG01	111800001	111900000	4.39232		Aful_LG01	111800001	111900000	3.70044		Ajap_LG01	111800001	111900000	0		Aful_LG04 160694611 160700038 Ajap_LG04 166041454 166046925 color=131,203,172
Ajap_LG01	111900001	112000000	0.31492		Ajap_LG04	111900001	112000000	2		Ajap_LG02	28750000	28770000	1		Ajap_LG01	111900001	112000000	7.37504		Aful_LG01	111900001	112000000	5.97728		Aful_LG01	111900001	112000000	3.90689		Aful_LG01	111900001	112000000	4.24793		Ajap_LG01	111900001	112000000	0		Aful_LG04 160790173 160795727 Ajap_LG04 166144577 166150144 color=131,203,172
Ajap_LG01	112000001	112100000	0.29071		Ajap_LG04	112000001	112100000	2		Ajap_LG02	29250000	29270000	1		Ajap_LG01	112000001	112100000	7.48382		Aful_LG01	112000001	112100000	6.42626		Aful_LG01	112000001	112100000	4.90689		Aful_LG01	112000001	112100000	4.24793		Ajap_LG01	112000001	112100000	0		Aful_LG04 160875505 160882100 Ajap_LG04 166230699 166237306 color=131,203,172
Ajap_LG01	112100001	112200000	0.3247		Ajap_LG04	112100001	112200000	0		Ajap_LG02	29430000	29450000	1		Ajap_LG01	112100001	112200000	7.45943		Aful_LG01	112100001	112200000	6		Aful_LG01	112100001	112200000	4.85798		Aful_LG01	112100001	112200000	2.58496		Ajap_LG01	112100001	112200000	0		Aful_LG04 160920444 160925508 Ajap_LG04 166276068 166281192 color=131,203,172
Ajap_LG01	112200001	112300000	0.29609		Ajap_LG04	112200001	112300000	0		Ajap_LG02	29670000	29690000	1		Ajap_LG01	112200001	112300000	7.44294		Aful_LG01	112200001	112300000	7		Aful_LG01	112200001	112300000	5.93074		Aful_LG01	112200001	112300000	5.24793		Ajap_LG01	112200001	112300000	0		Aful_LG04 160949554 160954923 Ajap_LG04 166305545 166310970 color=131,203,172
Ajap_LG01	112300001	112400000	0.3037		Ajap_LG04	112300001	112400000	3		Ajap_LG02	29890000	29910000	1		Ajap_LG01	112300001	112400000	7.40088		Aful_LG01	112300001	112400000	5.93074		Aful_LG01	112300001	112400000	4.24793		Aful_LG01	112300001	112400000	4.16993		Ajap_LG01	112300001	112400000	0		Aful_LG04 160977083 160984167 Ajap_LG04 166333378 166340537 color=131,203,172
Ajap_LG01	112400001	112500000	0.30891		Ajap_LG04	112400001	112500000	3		Ajap_LG02	30010000	30030000	1		Ajap_LG01	112400001	112500000	6.91886		Aful_LG01	112400001	112500000	6.08746		Aful_LG01	112400001	112500000	4.75489		Aful_LG01	112400001	112500000	3.90689		Ajap_LG01	112400001	112500000	0		Aful_LG04 161044623 161050354 Ajap_LG04 166400001 166405729 color=131,203,172
Ajap_LG01	112500001	112600000	0.34153		Ajap_LG04	112500001	112600000	4		Ajap_LG02	30850000	30870000	1		Ajap_LG01	112500001	112600000	7.45943		Aful_LG01	112500001	112600000	5.61471		Aful_LG01	112500001	112600000	4.75489		Aful_LG01	112500001	112600000	3.70044		Ajap_LG01	112500001	112600000	0		Aful_LG04 10190097 10195550 Ajap_LG04 12923535 12929031 color=131,203,172
Ajap_LG01	112600001	112700000	0.31618		Ajap_LG04	112600001	112700000	9		Ajap_LG02	31410000	31430000	1		Ajap_LG01	112600001	112700000	7.60733		Aful_LG01	112600001	112700000	6.10852		Aful_LG01	112600001	112700000	4.80735		Aful_LG01	112600001	112700000	4.39232		Ajap_LG01	112600001	112700000	0		Aful_LG04 10352079 10362879 Ajap_LG04 12731923 12742655 color=131,203,172
[truncated: 16,784 more rows]

## Sheet: Fig. 2
Source Data Fig. 2
[truncated: 3,578 more rows]

[truncated: 11 more sheets: Fig. 3, Fig. 4, Fig. 5, Fig. 6, Suppl. Fig. 57, Suppl. Fig. 58, Suppl. Fig. 59, Suppl. Fig. 78, Suppl. Fig. 79, Suppl. Fig. 81, Suppl. Fig. 83]
